# Supplementary material for: The negligible mutagenic effects of norfloxacin on the genome of the fission yeast Schizosaccharomyces pombe ATCC-16979
Source: Microbiol Spectr. 2025 Jul 25;13(9):e00233-25. doi: 10.1128/spectrum.00233-25 (PMC12403669; doi:10.1128/spectrum.00233-25)
Supplement: Supplemental tables — Tables S1 to S9. [file spectrum.00233-25-s0002.xlsx]

## Sheet: S1
Supplementary Table S1. Mutation information of the Schizosaccharomyces pombe ATCC-16979 control MA lines.
Lines	Norfloxacin concentration(μg/mL)	Coverage	A sites	C sites	G sites	T sites	Total sites	Generation	G:C>A:T	A:T>G:C	A:T>T:A	G:C>T:A	A:T>C:G	G:C>C:G	Total BPS	BPS Mutation rate	Insertion	Deletion	Indel rate
pomV2_L3_811D81	0	202.732	3928866	2221744	2217167	3923202	12290979	906.16	0	1	0	0	0	0	1	8.9786e-11	1	0	8.9786e-11
pomV4_L3_811D82	0	239.102	3928887	2221653	2217221	3923244	12291005	848.32	1	0	0	0	0	0	1	9.59076e-11	1	0	9.59076e-11
pomV6_L3_811D87	0	211.444	3929011	2221771	2217298	3923505	12291585	906.16	0	0	0	0	0	0	0	0	0	0	0
pomV8_L3_811D83	0	215.955	3927870	2221226	2216705	3922265	12288066	906.16	1	0	0	0	0	0	1	8.98073e-11	2	0	1.79615e-10
pomV10_L3_811D84	0	180.959	3927358	2221151	2216556	3921709	12286774	886.88	0	0	0	0	0	0	0	0	0	0	0
pomV12_L3_811D85	0	223.646	3927078	2220954	2216368	3921467	12285867	886.88	0	0	0	1	0	0	1	9.1776e-11	0	0	0
pomV14_L3_811D86	0	182.058	3927347	2221045	2216511	3921854	12286757	906.16	0	0	1	0	0	0	1	8.98169e-11	0	0	0
pomV16_L3_812D80	0	253.225	3928471	2221527	2216959	3922994	12289951	906.16	0	0	0	0	0	0	0	0	2	0	1.79587e-10
pomV18_L3_812D81	0	205.008	3928791	2221569	2217141	3923179	12290680	906.16	0	0	0	0	0	1	1	8.97882e-11	0	0	0
pomV20_L3_812D82	0	138.297	3929912	2222115	2217643	3924353	12294023	867.6	1	0	0	0	0	0	1	9.37533e-11	0	0	0
pomV22_L3_812D87	0	198.053	3928215	2221331	2216871	3922632	12289049	867.6	0	0	0	0	0	0	0	0	0	1	9.37912e-11
pomV24_L3_812D83	0	166.951	3927438	2221183	2216611	3921760	12286992	906.16	1	0	0	0	0	0	1	8.98151e-11	1	0	8.98151e-11
pomV26_L3_812D84	0	119.648	3923573	2220056	2215521	3917958	12277108	906.16	1	0	0	0	0	0	1	8.98874e-11	0	0	0
pomV28_L3_812D85	0	90.1422	3918980	2219705	2215078	3913884	12267647	906.16	0	0	0	1	0	0	1	8.99568e-11	0	0	0
pomV30_L3_812D86	0	105.11	3920939	2220104	2215571	3915874	12272488	906.16	0	0	0	0	0	0	0	0	1	0	8.99213e-11
pomV32_L3_814D80	0	96.3269	3926575	2220924	2216389	3920909	12284797	906.16	0	0	0	0	0	0	0	0	0	0	0
pomV34_L3_814D81	0	154.401	3927328	2221050	2216445	3921771	12286594	906.16	0	0	0	0	0	0	0	0	0	0	0
pomV36_L3_814D82	0	74.6052	3925613	2220539	2215934	3919858	12281944	886.88	0	0	0	0	0	0	0	0	0	0	0
pomV38_L3_814D87	0	177.304	3927571	2221193	2216564	3922039	12287367	886.88	0	0	0	0	0	0	0	0	0	0	0
pomV40_L3_814D83	0	193.664	3927759	2221123	2216685	3922065	12287632	848.32	0	0	0	0	0	0	0	0	0	0	0
pomV42_L3_814D84	0	169.282	3927746	2221183	2216637	3922264	12287830	848.32	0	0	0	0	0	0	0	0	0	0	0
pomV44_L3_814D85	0	198.008	3928028	2221333	2216795	3922592	12288748	886.88	0	0	0	1	0	0	1	9.17545e-11	0	0	0
pomV46_L3_814D86	0	189.869	3927745	2221239	2216802	3922121	12287907	886.88	1	0	0	0	0	0	1	9.17608e-11	0	0	0
pomV48_L3_815D80	0	179.946	3927796	2221253	2216755	3922462	12288266	906.16	0	0	0	0	0	0	0	0	0	0	0
pomV50_L3_815D81	0	176.078	3927489	2220996	2216475	3921999	12286959	867.6	0	1	0	0	0	0	1	9.38072e-11	1	0	9.38072e-11
pomV52_L3_815D82	0	202.613	3929078	2221766	2217214	3923588	12291646	867.6	0	0	0	0	0	0	0	0	2	0	1.87543e-10
pomV54_L3_815D87	0	158	3928130	2221280	2216842	3922520	12288772	886.88	1	0	0	0	0	0	1	9.17543e-11	1	0	9.17543e-11
pomV56_L3_815D83	0	171.193	3930304	2222226	2217816	3924698	12295044	867.6	0	0	0	0	0	0	0	0	0	0	0
pomV58_L3_815D84	0	143.963	3928653	2221563	2217044	3922903	12290163	906.16	0	0	0	0	0	0	0	0	0	0	0
pomV60_L3_815D85	0	149.65	3930862	2222513	2218069	3925249	12296693	906.16	0	0	0	0	0	0	0	0	0	0	0
pomV62_L3_815D86	0	99.6192	3930480	2222367	2217931	3924994	12295772	906.16	0	0	0	0	0	0	0	0	0	0	0
pomV64_L3_816D80	0	101.232	3926744	2220761	2216191	3921021	12284717	906.16	0	0	0	0	0	0	0	0	0	1	8.98318e-11
pomV66_L3_816D81	0	116.464	3926499	2220706	2216139	3921008	12284352	906.16	0	0	0	0	0	0	0	0	0	0	0
pomV68_L3_816D82	0	155.017	3927022	2220981	2216410	3921458	12285871	886.88	0	0	0	0	0	0	0	0	0	0	0
pomV70_L3_816D87	0	151.087	3927714	2221227	2216680	3922034	12287655	886.88	0	0	0	0	0	0	0	0	1	0	9.17627e-11
pomV72_L3_816D83	0	120.367	3928054	2221245	2216764	3922265	12288328	906.16	0	0	0	0	0	0	0	0	0	0	0
pomV74_L3_816D84	0	86.7264	3926827	2220754	2216228	3921254	12285063	906.16	0	0	0	0	0	0	0	0	0	0	0
pomV76_L3_816D85	0	131.165	3927398	2220918	2216418	3921800	12286534	886.88	1	0	0	0	0	0	1	9.17711e-11	0	0	0
pomV82_L3_818D80	0	65.6375	3924201	2219905	2215301	3918743	12278150	867.6	0	0	0	0	0	0	0	0	1	0	9.38745e-11
pomV84_L3_818D81	0	39.8918	3923468	2219537	2214896	3917634	12275535	867.6	0	1	0	1	0	0	2	1.87789e-10	0	0	0
pomV86_L3_818D82	0	66.6893	3922259	2219525	2214862	3916635	12273281	886.88	0	0	0	0	0	0	0	0	1	0	9.18702e-11
pomV88_L3_818D87	0	68.2625	3923561	2219900	2215378	3917778	12276617	867.6	1	0	0	0	0	0	1	9.38862e-11	3	0	2.81659e-10
pomV90_L3_818D83	0	51.2142	3917626	2218598	2214042	3911992	12262258	886.88	0	0	0	0	0	0	0	0	1	1	1.83905e-10
pomV92_L3_818D84	0	42.1744	3917017	2218140	2213509	3911302	12259968	886.88	0	0	0	0	0	0	0	0	2	0	1.8394e-10
pomV94_L3_818D85	0	41.8929	3919311	2218576	2213975	3913538	12265400	906.16	0	0	0	0	0	0	0	0	0	0	0
pomV96_L3_818D86	0	50.1051	3924640	2219819	2215200	3918984	12278643	886.88	0	0	0	0	0	0	0	0	0	0	0

## Sheet: S2
Supplementary Table S2. Details of base-pair substitutions (BPSs) of the control MA lines.
Lines	Scaffold	Position	Reference	Mutation	Strand	Codon change	Amino acid change	Syn/nonsyn/non_coding
pomV26_L3_812D84	1	68993	C	T	+	GGC>GGT	G>G	syn
pomV20_L3_812D82	1	527913	G	A				non_coding
pomV2_L3_811D81	1	3362443	A	G	+	GAG>GGG	E>G	nonsyn
pomV4_L3_811D82	1	3550899	C	T	+	CTT>TTT	L>F	nonsyn
pomV18_L3_812D81	1	4044751	G	C				non_coding
pomV84_L3_818D81	1	4535813	T	C	+	TTA>CTA	L>L	syn
pomV46_L3_814D86	1	5327203	C	T				non_coding
pomV12_L3_811D85	2	910874	C	A	-	GCT>TCT	A>S	nonsyn
pomV8_L3_811D83	2	1490313	G	A	-	GCC>GTC	A>V	nonsyn
pomV14_L3_811D86	2	1723875	A	T				non_coding
pomV44_L3_814D85	2	2161160	G	T	-	AGC>AGA	S>R	nonsyn
pomV28_L3_812D85	2	3658244	C	A	+	GGC>GGA	G>G	syn
pomV24_L3_812D83	2	4253761	G	A				non_coding
pomV88_L3_818D87	3	175250	C	T				non_coding
pomV76_L3_816D85	3	420092	G	A	-	TTC>TTT	F>F	syn
pomV50_L3_815D81	3	1628923	A	G				non_coding
pomV54_L3_815D87	3	1814777	C	T				non_coding
pomV84_L3_818D81	3	1854708	G	T				non_coding

## Sheet: S3
Supplementary Table S3. Details of small insertions and deletions of the control MA lines.
Lines	Scaffold	Position	Reference	Mutation	Insertion/Deletion	SSR
pomV64_L3_816D80	1	1142576	GTTTTGTTTGCTTTTT	G	Deletion	4t
pomV88_L3_818D87	1	2507908	T	TA	Insertion	8a
pomV86_L3_818D82	1	2787979	T	TA	Insertion	9a
pomV88_L3_818D87	1	2905051	T	TA	Insertion	8a
pomV50_L3_815D81	1	2906599	T	TA	Insertion	4a
pomV52_L3_815D82	1	2906599	T	TA	Insertion	4a
pomV70_L3_816D87	1	2906599	T	TA	Insertion	4a
pomV16_L3_812D80	1	3169304	T	TA	Insertion	7a
pomV82_L3_818D80	1	3329090	C	CG	Insertion	10g
pomV24_L3_812D83	1	3591463	T	TA	Insertion	8a
pomV4_L3_811D82	1	4423944	C	CT	Insertion	9t
pomV90_L3_818D83	1	5477556	AGGAGCAGCAGGAGTAGCAGCTGCCGCC	A	Deletion	-
pomV52_L3_815D82	2	199765	T	TA	Insertion	12a
pomV92_L3_818D84	2	2272941	T	TAA	Insertion	9a
pomV8_L3_811D83	2	3044304	C	CA	Insertion	8a
pomV92_L3_818D84	2	3617263	G	GT	Insertion	7t
pomV90_L3_818D83	3	361753	T	TA	Insertion	11a
pomV22_L3_812D87	3	414744	CACATTGTGCCAAGAAAACTACAGTCACCTTTAT	C	Deletion	-
pomV88_L3_818D87	3	441270	T	TA	Insertion	8a
pomV16_L3_812D80	3	816675	T	TA	Insertion	8a
pomV30_L3_812D86	3	959922	T	TAAA	Insertion	11a
pomV2_L3_811D81	3	2093495	G	GGTATTATATTGTATA	Insertion	-
pomV54_L3_815D87	3	2160464	G	GT	Insertion	8t
pomV8_L3_811D83	3	2161103	C	CT	Insertion	10t

## Sheet: S4
Supplementary Table S4. Mutation statistics of Schizosaccharomyces pombe ATCC-16979 norfloxacin-treated MA lines.
Lines	Norfloxacin concentration(μg/mL)	Coverage	A sites	C sites	G sites	T sites	Total sites	Generation	G:C>A:T	A:T>G:C	A:T>T:A	G:C>T:A	A:T>C:G	G:C>C:G	Total BPS	Mutation rate	Insertion	Deletion	Indel rate
pomV102_L3_819D80	4	44.5536	3922705	2218772	2214344	3916783	12272604	909.42	1	0	0	0	0	0	1	8.95981e-11	0	1	8.95981e-11
pomV104_L3_819D81	4	67.907	3925538	2220313	2215701	3920007	12281559	889.65	0	0	0	0	0	0	0	0	0	0	0
pomV106_L3_819D82	4	96.5977	3925799	2220530	2215928	3920275	12282532	929.19	0	0	0	0	0	0	0	0	0	0	0
pomV108_L3_819D87	4	72.5985	3925803	2220551	2215950	3920086	12282390	929.19	0	0	0	0	0	0	0	0	3	0	2.62866e-10
pomV110_L3_819D83	4	75.2523	3926819	2220633	2216136	3921101	12284689	909.42	0	0	0	0	0	0	0	0	4	0	3.5804e-10
pomV112_L3_819D84	4	100.233	3927039	2220910	2216322	3921590	12285861	909.42	0	0	0	0	0	0	0	0	0	0	0
pomV114_L3_819D85	4	62.7935	3926485	2220500	2215946	3920826	12283757	929.19	0	0	0	0	0	0	0	0	3	1	3.50449e-10
pomV116_L3_819D86	4	66.5556	3926217	2220441	2215821	3920625	12283104	869.88	0	0	0	0	0	0	0	0	0	0	0
pomV118_L3_820D80	4	83.0827	3926457	2220767	2216165	3920856	12284245	909.42	0	1	0	1	0	0	2	1.79026e-10	2	0	1.79026e-10
pomV120_L3_820D81	4	103.337	3926408	2220691	2216036	3920679	12283814	909.42	1	0	0	0	0	0	1	8.95163e-11	1	0	8.95163e-11
pomV122_L3_820D82	4	112.929	3925867	2220820	2216280	3920203	12283170	909.42	0	0	0	0	0	0	0	0	0	0	0
pomV124_L3_820D87	4	99.4258	3923681	2220149	2215538	3918022	12277390	929.19	0	0	0	0	0	0	0	0	0	0	0
pomV126_L3_820D83	4	95.7563	3925229	2220431	2215893	3919578	12281131	929.19	0	0	0	0	0	0	0	0	0	0	0
pomV128_L3_820D84	4	72.9715	3925982	2220371	2215821	3920231	12282405	909.42	0	0	0	0	0	0	0	0	1	0	8.95266e-11
pomV130_L3_820D85	4	72.2249	3926440	2220559	2215908	3920788	12283695	909.42	0	0	0	0	0	0	0	0	0	0	0
pomV132_L3_820D86	4	54.2353	3926014	2220319	2215725	3920425	12282483	929.19	0	0	0	0	0	0	0	0	1	0	8.76212e-11
pomV134_L3_821D80	4	66.405	3923967	2219564	2215039	3918328	12276898	929.19	0	0	0	0	0	0	0	0	0	0	0
pomV136_L3_821D81	4	60.2759	3925609	2220250	2215617	3919931	12281407	889.65	1	0	0	0	0	0	1	9.15235e-11	0	0	0
pomV138_L3_821D82	4	88.0262	3925440	2220553	2215987	3919762	12281742	909.42	0	0	0	0	0	0	0	0	0	0	0
pomV140_L3_821D87	4	85.1851	3922755	2220048	2215383	3916941	12275127	929.19	0	0	0	0	0	0	0	0	1	0	8.76737e-11
pomV142_L3_821D83	4	65.8611	3921298	2219568	2214928	3915544	12271338	929.19	0	0	0	0	0	0	0	0	0	0	0
pomV144_L3_821D84	4	63.1605	3925211	2220175	2215599	3919701	12280686	869.88	0	0	0	0	0	1	1	9.36091e-11	0	0	0
pomV146_L3_821D85	4	35.6673	3925320	2219983	2215392	3919584	12280279	929.19	0	0	0	0	0	0	0	0	1	0	8.76369e-11
pomV148_L3_821D86	4	59.2651	3926316	2220491	2215960	3920662	12283429	889.65	0	0	0	0	0	0	0	0	0	0	0
pomV150_L3_822D80	4	71.2438	3925627	2220390	2215823	3919998	12281838	929.19	0	0	0	0	0	0	0	0	3	0	2.62877e-10
pomV152_L3_822D81	4	48.884	3925159	2219976	2215386	3919519	12280040	929.19	0	0	0	0	0	0	0	0	0	0	0
pomV154_L3_822D82	4	101.92	3925445	2220479	2215922	3919710	12281556	929.19	1	0	0	0	0	0	1	8.76278e-11	1	0	8.76278e-11
pomV156_L3_822D87	4	62.7883	3917601	2218668	2214021	3912256	12262546	909.42	0	0	0	0	0	0	0	0	1	0	8.96716e-11
pomV158_L3_822D83	4	47.5347	3914500	2217830	2213225	3908903	12254458	929.19	0	0	0	0	0	0	0	0	0	0	0
pomV160_L3_822D84	4	47.5621	3913955	2217789	2213125	3908363	12253232	929.19	0	0	0	0	0	0	0	0	0	0	0
pomV162_L3_822D85	4	19.3157	3918042	2218324	2213646	3912691	12262703	889.65	1	0	0	2	1	0	4	3.66652e-10	1	0	9.16631e-11
pomV164_L3_822D86	4	19.821	3923198	2218875	2214266	3917437	12273776	909.42	0	0	0	0	0	0	0	0	0	0	0
pomV166_L3_823D80	4	64.5047	3926080	2220504	2215876	3920500	12282960	869.88	0	0	0	1	0	1	2	1.87184e-10	1	0	9.35918e-11
pomV168_L3_823D81	4	43.4523	3925296	2220077	2215359	3919693	12280425	929.19	0	0	0	0	0	0	0	0	1	0	8.76359e-11
pomV170_L3_823D82	4	89.411	3925294	2220426	2215771	3919648	12281139	909.42	0	0	0	0	0	0	0	0	0	0	0
pomV172_L3_823D87	4	51.143	3919258	2218878	2214342	3913535	12266013	909.42	0	0	0	0	0	0	0	0	0	0	0
pomV174_L3_823D83	4	57.0735	3911947	2217613	2212975	3906687	12249222	929.19	0	1	0	0	0	0	1	8.78591e-11	0	0	0
pomV176_L3_823D84	4	76.8729	3920433	2219560	2214997	3914721	12269711	929.19	1	0	0	0	0	0	1	8.77124e-11	0	0	0
pomV180_L3_823D85	4	94.8254	3919118	2219152	2214516	3913567	12266353	929.19	0	0	0	0	0	0	0	0	0	0	0
pomV182_L3_823D86	4	22.7185	3923932	2219116	2214634	3918062	12275744	929.19	1	0	0	1	0	0	2	1.75339e-10	0	0	0
pomV184_L3_824D80	4	110.998	3926633	2220903	2216304	3921001	12284841	889.65	1	0	0	0	0	0	1	9.14979e-11	0	0	0
pomV186_L3_824D81	4	61.8712	3924474	2220013	2215455	3918893	12278835	889.65	0	2	0	1	0	0	3	2.74628e-10	2	0	1.83085e-10
pomV188_L3_824D82	4	107.126	3926687	2221011	2216304	3921147	12285149	909.42	0	0	0	0	0	0	0	0	0	0	0
pomV190_L3_824D87	4	84.7992	3920311	2219504	2214988	3914862	12269665	929.19	0	0	0	0	0	0	0	0	0	0	0
pomV192_L3_824D83	4	56.5559	3906409	2216163	2211495	3901019	12235086	869.88	0	0	0	0	0	0	0	0	1	0	9.3958e-11
pomV194_L3_824D84	4	64.6716	3906975	2216364	2211758	3901873	12236970	869.88	0	0	0	0	0	0	0	0	0	0	0
pomV196_L3_824D85	4	57.6203	3906851	2215785	2211310	3901450	12235396	909.42	1	1	0	0	0	0	2	1.79741e-10	0	0	0
pomV198_L3_824D86	4	46.1859	3925569	2220190	2215703	3919729	12281191	909.42	1	0	0	0	0	0	1	8.95354e-11	0	0	0

## Sheet: S5
Supplementary Table S5. Details of base-pair substitutions (BPSs) of the norfloxacin-treated MA lines.
Lines	Scaffold	Position	Reference	Mutation	Strand	Codon change	Amino acid change	Syn/nonsyn/non_coding
pomV184_L3_824D80	1	191746	G	A	-	CGG>TGG	R>W	nonsyn
pomV166_L3_823D80	1	527900	G	T				non_coding
pomV162_L3_822D85	1	836369	C	A	-	GTT>TTT	V>F	nonsyn
pomV118_L3_820D80	1	852628	G	T	-	CAA>AAA	Q>K	nonsyn
pomV198_L3_824D86	1	2800559	C	T				non_coding
pomV196_L3_824D85	1	2962887	T	C	-	GAA>GGA	E>G	nonsyn
pomV186_L3_824D81	1	3275609	A	G				non_coding
pomV102_L3_819D80	1	3526887	C	T				non_coding
pomV154_L3_822D82	1	3563002	G	A	+	TGG>TAG	W>*	nonsyn
pomV196_L3_824D85	1	4563799	C	T	+	CAA>TAA	Q>Q	syn
pomV176_L3_823D84	1	4580211	C	T				non_coding
pomV136_L3_821D81	1	4900472	G	A	-	ATC>ATT	I>I	syn
pomV120_L3_820D81	1	5209355	C	T				non_coding
pomV182_L3_823D86	2	197056	C	A	-	GCC>TCC	A>S	nonsyn
pomV182_L3_823D86	2	617313	G	A				non_coding
pomV118_L3_820D80	2	677472	A	G				non_coding, multi-site mutations
pomV186_L3_824D81	2	685285	T	C				non_coding
pomV162_L3_822D85	2	1116216	A	C	+	TAC>TCC	Y>S	nonsyn
pomV162_L3_822D85	2	2600966	C	T	-	GTG>ATG	V>M	nonsyn
pomV162_L3_822D85	2	3848482	C	A	-	GCT>TCT	A>S	nonsyn
pomV174_L3_823D83	2	4148162	T	C				non_coding
pomV166_L3_823D80	3	228741	C	G				non_coding
pomV186_L3_824D81	3	849987	C	A	+	ACA>AAA	T>K	nonsyn
pomV144_L3_821D84	3	1595426	C	G	+	GCT>GGT	A>G	nonsyn

## Sheet: S6
Supplementary Table S6. Details of small indels of the norfloxacin-treated MA lines.
Lines	Scaffold	Position	Reference	Mutation	Insertion/Deletion	SSR
pomV186_L3_824D81	1	428924	T	TA	Insertion	9a
pomV110_L3_819D83	1	1274611	T	TA	Insertion	8a
pomV150_L3_822D80	1	1635419	C	CT	Insertion	11t
pomV150_L3_822D80	1	2416848	C	CT	Insertion	6t
pomV114_L3_819D85	1	3051107	G	GA	Insertion	9a
pomV154_L3_822D82	1	3068583	T	TTTGTTTCTCTTATTCACA	Insertion	3t
pomV120_L3_820D81	1	4334472	T	TA	Insertion	10a
pomV110_L3_819D83	1	4420020	T	TA	Insertion	9a
pomV132_L3_820D86	1	4777882	T	TA	Insertion	8a
pomV162_L3_822D85	2	380877	T	TA	Insertion	8a
pomV166_L3_823D80	2	629352	T	TA	Insertion	9a
pomV110_L3_819D83	2	631914	A	AATACT	Insertion	4aatact
pomV118_L3_820D80	2	677470	A	AT	multi-site mutations, Insertion	-
pomV114_L3_819D85	2	788455	T	TA	Insertion	8a
pomV110_L3_819D83	2	826456	C	CT	Insertion	12t
pomV102_L3_819D80	2	1295698	TA	T	Deletion	8a
pomV186_L3_824D81	2	1662327	G	GA	Insertion	11a
pomV114_L3_819D85	2	1733259	ATTGAAGAGGGCT	A	Deletion	-
pomV114_L3_819D85	2	2081701	T	TA	Insertion	8a
pomV168_L3_823D81	2	2726035	A	AT	Insertion	8t
pomV108_L3_819D87	2	3665638	A	AT	Insertion	7t
pomV156_L3_822D87	2	3901414	T	TAGATA	Insertion	3agata
pomV146_L3_821D85	2	3983522	A	ACAGGG	Insertion	4caggg
pomV192_L3_824D83	2	3985564	T	TTCCTA	Insertion	8t,3tccta
pomV150_L3_822D80	3	28511	T	TA	Insertion	9a,3ta
pomV108_L3_819D87	3	77013	T	TA	Insertion	9a
pomV140_L3_821D87	3	390326	T	TA	Insertion	5a
pomV108_L3_819D87	3	1020148	C	CAAT	Insertion	5aat
pomV118_L3_820D80	3	1912391	C	CA	Insertion	11a
pomV128_L3_820D84	3	2200653	T	TATGAAGAAAAGAAGCCTCATGTAAAAAGC	Insertion	-

## Sheet: S7
Supplementary Table S7. The details of structural variations of the Schizosaccharomyces pombe ATCC-16979 control MA lines.
Sample	Contig	Position	Type	Length
pomV28_L3_812D85	1	454479	INV	803
pomV62_L3_815D86	1	662968	INV	939
pomV28_L3_812D85	1	1179885	INV	398
pomV10_L3_811D84	1	1257472	DEL	60
pomV26_L3_812D84	1	1257409	DEL	279
pomV60_L3_815D85	1	1477593	DUP	5473

## Sheet: S8
Supplementary Table S8. The details of structural variations of the Schizosaccharomyces pombe ATCC-16979 norfloxacin-treated MA lines.
Sample	Contig	Position	Type	Length
pomV110_L3_819D83	1	201016	INV	83
pomV138_L3_821D82	1	394406	DUP	1230362
pomV102_L3_819D80	1	576743	INV	364
pomV134_L3_821D80	1	844794	INV	380
pomV116_L3_819D86	1	1138747	DEL	790
pomV112_L3_819D84	1	1410772	DEL	69
pomV136_L3_821D81	1	1432015	DUP	3531212
pomV152_L3_822D81	1	5437100	INV	3499
pomV182_L3_823D86	2	962228	INV	470
pomV166_L3_823D80	2	2113286	DUP	1543
pomV152_L3_822D81	2	2227811	DEL	196
pomV104_L3_819D81	2	767696	DUP	1469136
pomV102_L3_819D80	2	2292429	INV	332

## Sheet: S9
Supplementary Table S9. The genes expression matrix of the control and the norfloxacin treatment. Column 'B' represents the mean of the normalized-FPKM and columns 'H' to 'O' represent the normalized-FPKM of each repliate.
ID	baseMean	log2FoldChange	lfcSE	stat	p value	p-adj	Control1	Control2	Control3	Control4	norfloxacin-treated1	norfloxacin-treated2	norfloxacin-treated3	norfloxacin-treated4
STRG.3078|DEHA2F22902g	8895.44	3.75493	0.0717975	52.2989	0	0	1138.34	1312.49	1276.62	1179.4	15826.9	16297.4	16807.8	17324.5
gene-g3207|DEHA2F22902g	11550.5	-1.58258	0.0937269	-16.8851	5.79651e-64	2.29542e-60	15450	17391.8	19775.1	16657.8	5848.24	5851.05	5471.47	5958.17
gene-g762|SOCG_00393	676.259	-2.94661	0.295395	-9.97515	1.95807e-23	5.16931e-20	1532.29	1134.96	1092.31	1028.43	115.169	125.573	235.167	146.166
gene-g4243|MAA_06160	156.681	-3.32174	0.340226	-9.76334	1.61733e-22	3.20231e-19	187.814	341.72	263.446	346.271	29.2802	27.9051	32.9673	24.0404
STRG.1266	62882.3	0.648566	0.067536	9.60326	7.74522e-22	8.76316e-19	52141.3	44466.6	48254.4	51062.3	78313.9	74653.7	79138	75028.2
gene-g3305|SPOG_04672	13057.9	0.558589	0.0580104	9.62912	6.02459e-22	8.76316e-19	11094.8	10042.2	10173.4	10933.5	15497.1	15296.1	16269.4	15157
gene-g2848|K489DRAFT_387609	12072.2	-0.595467	0.0619369	-9.61408	6.97294e-22	8.76316e-19	13469.9	14153.1	15498.6	14991.6	9724.94	9427.84	9778.1	9533.46
STRG.2025|G7K_1264-t1	6721.89	-30	3.38338	-8.86688	7.5227e-19	7.44747e-16	22420.9	0	31354.3	0	0	0	0	0
STRG.3880|SJAG_04218	11619.4	0.281981	0.032395	8.70445	3.19127e-18	2.80832e-15	10492.4	10564.6	10503.5	10388.1	13038.5	12583.6	12905.6	12478.9
rna-g4008	1588.11	27.362	3.38339	8.08715	6.10781e-16	4.83738e-13	0	0	0	0	0	0	5418.72	7286.17
gene-g922|CERZMDRAFT_49403	17655.6	0.352381	0.0437307	8.05799	7.75623e-16	5.58448e-13	16023.7	14782.2	15611	15622.8	20189.7	19389.2	20162.8	19463.1
STRG.3715|SPOG_03670	22922	0.665219	0.0842728	7.89364	2.93489e-15	1.93703e-12	19003.6	15934.6	17342.7	18635.4	26337.6	28440.3	30322.2	27359.9
STRG.3078|SPOG_04023	6032.16	10.2966	1.31596	7.82436	5.10238e-15	3.10853e-12	9.16166	9.23566	11.4542	8.49166	15355.5	16281.8	10.9891	16570.6
rna-g133	742.802	26.4356	3.38342	7.81327	5.57238e-15	3.15238e-12	0	0	0	0	0	2887.36	0	3055.05
gene-g1316|SPAC14C4.04	42081.4	0.458914	0.0595415	7.70746	1.28348e-14	6.77679e-12	35059.4	34886.2	37092.8	34737.5	51503	44979.8	49422.4	48970.3
rna-g2136	477.116	25.8594	3.38345	7.64292	2.12343e-14	1.0511e-11	0	0	0	0	1713.87	0	0	2103.05
rna-g2097	547.267	25.4699	3.38344	7.52783	5.15919e-14	2.40358e-11	0	0	0	0	0	2600.1	1778.04	0
gene-g324|rpb9	699.513	8.14853	1.09319	7.45387	9.06396e-14	3.98814e-11	4.58083	4.10474	6.24774	4.71759	1867.1	6.56592	1713.2	1989.58
gene-g3534|PNEG_03125	2572.61	-3.72076	0.507991	-7.32445	2.39879e-13	9.99919e-11	7132.35	5211.99	964.234	5821.51	391.379	421.039	298.903	339.451
gene-g3569|SJAG_02846	3362.76	-9.16367	1.2707	-7.21149	5.53409e-13	2.1915e-10	9.16166	9022.22	10006.8	7817.05	11.7121	11.4904	12.088	11.5394
gene-g3314|mlo3	37685.2	0.498952	0.069447	7.18465	6.7382e-13	2.54127e-10	34344.8	29496.7	30834.7	30257.7	43118.1	46857.7	43261.9	43310.2
rna-g1999	100.088	23.6861	3.31427	7.1467	8.88888e-13	3.2e-10	0	0	0	0	499.716	0	0	300.986
gene-g3568|SOCG_03483	2637.55	-8.6407	1.22433	-7.0575	1.6952e-12	5.8374e-10	11.4521	6360.29	7521.24	7154.7	12.6881	12.3111	14.2858	13.4626
STRG.3681|K493DRAFT_403569	3961.49	12.0398	1.72205	6.99155	2.71866e-12	8.97156e-10	3.43562	1.02618	3.12387	0	10665.8	11348.4	9668.21	1.92323
gene-g553|SPAC25B8.12c	4172.53	-0.424796	0.0611974	-6.9414	3.88231e-12	1.22991e-09	4592.28	4969.81	4912.8	4656.26	3652.22	3649.01	3357.17	3590.68
gene-g1047|RhiirA4_395560	9382.01	0.43409	0.0627373	6.91917	4.54301e-12	1.38387e-09	8372.61	7988.85	7283.82	8279.37	10547.7	10911.7	10899	10773
gene-g3636|AMATHDRAFT_55844	36857.3	-0.482055	0.0699852	-6.88795	5.66011e-12	1.6603e-09	39473	44026.4	46831	41501.6	30778.4	29598.3	30882.7	31767
gene-g3922|DFG5_0	4608.81	-0.435565	0.0660075	-6.59872	4.14714e-11	1.17305e-08	5019.45	5738.43	5353.27	5086.51	3896.22	4003.57	3850.58	3922.43
gene-g2883|K493DRAFT_236624	29271.7	0.531122	0.0817285	6.49861	8.10666e-11	2.21396e-08	24938	21093.2	24359.9	25382.5	33853.8	34444	37013.5	33088.3
STRG.136|TAPDE_002931	74487.5	0.483231	0.0744381	6.49172	8.48643e-11	2.24042e-08	59003.4	60524.4	65267	63714.8	86074.1	83287	96257.9	81771
gene-g1023|SOCG_01718	18210.5	0.304581	0.0474776	6.41526	1.4058e-10	3.59158e-08	16034.1	16308.1	16349.3	16486.1	20214.1	18964	21099.1	20229.5
gene-g3713|SJAG_04549	34654.2	-1.01899	0.160283	-6.35744	2.05142e-10	5.07726e-08	38177.8	53253.9	55400.8	38799.4	24688.1	20913.3	21027.6	24973.2
STRG.4151|B0A54_14863	10978.1	0.564472	0.0893839	6.31514	2.6992e-10	6.47808e-08	9594.55	8231.03	9138.36	8468.08	13514.8	14200.4	11848.4	12828.9
gene-g1069|SPAC3F10.08c	2428.43	-4.93776	0.783083	-6.30554	2.87187e-10	6.68977e-08	5077.85	202.158	6236.28	7297.17	83.9367	136.243	258.244	135.588
gene-g251|L873DRAFT_1833913	5104	-0.88601	0.142137	-6.23349	4.5617e-10	1.03225e-07	7875.59	6683.54	5890.58	6045.12	4101.19	3096.65	3719.81	3419.51
STRG.1015|Tf2-7	19238	-0.611975	0.0990455	-6.17873	6.46208e-10	1.42166e-07	23898.2	23912.2	25196.1	20025.2	15313.6	13790.9	16352.9	15414.7
gene-g3257|L228DRAFT_217232	57115.8	0.375087	0.062175	6.03277	1.61176e-09	3.45005e-07	48845.4	48426.7	51235.6	50419.7	63365.4	60587	70344.5	63702.3
gene-g4279|cw6a	2092.74	0.581656	0.0965033	6.02732	1.66703e-09	3.47444e-07	1540.3	1697.31	1786.85	1681.35	2258.48	2704.34	2569.25	2504.05
gene-g560|SPOG_02590	7489.68	-0.587757	0.0983863	-5.97397	2.31542e-09	4.70207e-07	9204.03	7732.3	9653.8	9388.01	5510.54	5953.65	6142.91	6332.24
STRG.2656|SJAG_03092	30131.2	0.434106	0.0738249	5.88021	4.09743e-09	8.11292e-07	27931.6	23586.9	25943.7	25066.4	34543.9	35184.3	36322.3	32470.9
gene-g1492|AOL_s00109g99	811.931	8.7006	1.50037	5.79899	6.6716e-09	1.28876e-06	4.58083	4.10474	3.12387	3.77407	3360.4	3.28296	4.39564	3111.79
STRG.1469|BP5796_00867	27304.9	0.555263	0.0968473	5.73339	9.84449e-09	1.85639e-06	21729.2	19546.8	24090.2	23091.7	31112.2	36399	31107.9	31362.2
gene-g1|AWJ20_1502	9176.64	-0.603756	0.105592	-5.71781	1.07908e-08	1.98752e-06	9459.42	11097.2	11819.7	11900.6	7303.47	7234	6653.9	7944.87
gene-g640|D0863_07100	21602.1	0.462562	0.0813727	5.68448	1.31208e-08	2.36174e-06	19483.4	16218.9	18529.7	18443	23893.7	26912.1	25280.4	24055.8
gene-g3313|mug80	22674	-0.710371	0.125238	-5.67215	1.41013e-08	2.48183e-06	24966.7	31033.9	26433.1	30152	17617.9	19021.5	14193.5	17973.6
gene-g612|L873DRAFT_1739485	13002.2	-0.304729	0.0537909	-5.66506	1.46974e-08	2.5305e-06	13511.2	14793.5	14250	14924.6	11854.6	11755.5	11778.1	11149.9
gene-g4007|SISNIDRAFT_453459	266860	-0.723817	0.128307	-5.64131	1.68765e-08	2.84387e-06	350968	387411	310150	281202	222327	175694	197364	209759
STRG.2736|K489DRAFT_387609	582.37	-0.607635	0.108163	-5.61776	1.93454e-08	3.19199e-06	656.204	710.12	686.21	759.532	481.172	454.69	472.531	438.497
gene-g789|SPCC576.17c	26538.7	-0.616719	0.111008	-5.55564	2.76601e-08	4.47077e-06	34486.8	35950.3	28516.8	29551	22929.4	18779.3	20540.8	21555.6
STRG.1178|PNEG_00870	921.397	7.70716	1.38917	5.54803	2.88914e-08	4.57639e-06	8.01645	10.2618	8.33032	8.49166	3628.8	7.38666	3691.24	8.65455
STRG.3263|SJAG_02516	1947.05	-9.2448	1.68071	-5.50053	3.78656e-08	5.88031e-06	9.16166	8225.9	6.24774	7309.44	6.83206	6.56592	5.49455	6.73131
gene-g1859|PNOK_0246300	104871	0.507173	0.0933462	5.43325	5.53356e-08	8.42804e-06	84104.1	77531.4	87679.7	97182.4	116648	120517	135648	119655
gene-g1120|SJAG_01416	3948.85	3.99337	0.739674	5.39883	6.70785e-08	1.00238e-05	755.837	435.102	371.74	303.813	10162.2	362.767	9887.99	9311.33
gene-g2236|SJAG_01448	407.696	-1.06487	0.198346	-5.36877	7.92737e-08	1.16268e-05	419.146	609.554	581.04	596.303	291.826	242.939	281.321	239.442
gene-g383|ASPNIDRAFT_189204	69608.9	-0.896939	0.167272	-5.36217	8.22274e-08	1.16293e-05	104409	101934	84325.7	71637.6	56747.1	52405.9	39498.1	45914.3
gene-g2863|SPBP4H10.07	6235.41	0.269607	0.050278	5.36232	8.21584e-08	1.16293e-05	5558.84	5759.98	5685.44	5611.1	6631	6557.71	7159.4	6919.79
gene-g3930|icl2	4766.6	0.837685	0.156428	5.35509	8.55138e-08	1.18819e-05	2830.95	3626.54	3220.71	4002.4	5232.38	6054.6	5924.22	7240.97
gene-g3465|SOCG_03374	10533	-0.597992	0.111897	-5.34415	9.08434e-08	1.24048e-05	14098.7	12468.1	12886	11290.1	8997.82	9184.08	7359.4	7979.49
STRG.1037|EX272_13410	1745.61	0.432785	0.0810697	5.33844	9.37518e-08	1.2585e-05	1566.64	1461.29	1431.77	1485.1	1982.27	2169.21	1885.73	1982.85
gene-g1667|RhiirA5_312325	460.334	-1.26592	0.239382	-5.28829	1.23465e-07	1.62974e-05	556.571	596.213	895.509	552.902	316.227	266.74	241.76	256.752
gene-g4783|cw5	5940.97	-0.412284	0.0780089	-5.28509	1.25643e-07	1.6313e-05	7591.58	6441.36	6599.69	6504.61	5056.7	4929.36	5124.22	5280.24
STRG.1177|BOX15_Mlig016505g1	569.806	7.30576	1.38336	5.28117	1.2836e-07	1.6397e-05	4.58083	6.15711	9.37161	8.49166	1967.63	8.2074	2547.27	6.73131
STRG.393|JI435_124240	1695.95	-0.652008	0.12388	-5.26321	1.41564e-07	1.77966e-05	2173.6	2279.16	2113.82	1725.69	1385.93	1378.02	1236.27	1275.1
gene-g3074|UCDDA912_g09150	11286.6	-0.684777	0.130646	-5.24145	1.59316e-07	1.97154e-05	15437.4	14595.4	14933.1	10698.6	8956.83	8490.55	8793.48	8387.22
gene-g3975|SAMEA4029010_CIC11G00000003560	4781.9	-3.52692	0.674716	-5.22727	1.72027e-07	2.09609e-05	3677.26	1286.84	14391.7	15845.4	1270.76	480.953	679.126	623.127
gene-g781|LRAMOSA04770	1810.53	-8.8086	1.6933	-5.20204	1.97118e-07	2.36541e-05	7608.76	6831.31	6.24774	5.66111	7.80806	9.02814	7.69237	7.69293
gene-g1026|SPAC11D3.07c	8297.56	1.10135	0.212948	5.17194	2.31673e-07	2.73858e-05	5888.66	5071.41	6411.22	3732.56	11011.3	14216	11126.5	8922.84
gene-g2011|BC937DRAFT_89735	21718.5	0.354642	0.0690638	5.13499	2.82163e-07	3.28637e-05	18303.9	18828.4	19234.7	19879.9	24209.9	23109.6	26823.3	23358.6
gene-g2645|C1646_645401	6144.2	-5.08092	0.994046	-5.11135	3.19862e-07	3.67146e-05	16917	188.818	14995.6	15641.6	302.562	407.087	252.749	448.113
gene-g4918|SOCG_04764	28321.6	0.316276	0.0627625	5.03924	4.6738e-07	5.28807e-05	25917.2	24221	25229.4	25548.6	30551	30021	34351.9	30732.3
gene-g1933|CANCADRAFT_32380	32244.7	-0.485619	0.0967249	-5.02062	5.15053e-07	5.74538e-05	37404.8	42879.1	36452.4	33747.8	26993.5	25506.9	25659.5	29313.9
STRG.4139|NADFUDRAFT_45224	855.085	-6.45126	1.2892	-5.00408	5.6129e-07	6.1742e-05	3671.54	3061.11	15.6193	15.0963	21.4722	14.7733	20.8793	20.1939
STRG.757|SOCG_00393	4546.51	0.41822	0.0837849	4.99159	5.98836e-07	6.49696e-05	3537.55	3846.14	4325.52	3858.99	5166.01	5266.69	4973.67	5397.55
gene-g782|SPAC17A2.08c	1628.09	-7.78097	1.57334	-4.9455	7.59471e-07	8.12839e-05	6584.94	6356.19	11.4542	13.2093	14.6401	15.5941	14.2858	14.4242
gene-g2931|SJAG_02833	15514.3	-1.05207	0.213658	-4.92409	8.47527e-07	8.94989e-05	19798.4	21888.5	26727.8	15319	8764.55	12874.9	8185.78	10555.7
gene-g864|B9Z19DRAFT_965825	3577.45	-0.691871	0.141019	-4.90623	9.28446e-07	9.67538e-05	5214.13	4038.04	4041.25	4384.53	2731.85	2769.18	2315.4	3125.25
gene-g370	33568.4	0.461159	0.0942369	4.89362	9.89989e-07	0.000101827	29309.3	23906	29037.4	30740.8	39024.7	38192.3	40921.2	37415.5
gene-g4244|DL768_003590	21959.2	-0.849688	0.17468	-4.86427	1.14883e-06	0.000115173	29774.3	31594.2	26643.5	24969.3	19490.9	14361.3	11690.2	17150.4
STRG.3107|pub1	51516.8	0.29708	0.0610461	4.86649	1.13598e-06	0.000115173	46362.6	44216.3	48455.4	45889	56207.3	54040.8	61380.7	55582.4
STRG.2332|sti35	4737.31	-0.24943	0.0521467	-4.78322	1.72506e-06	0.000170781	5248.49	5223.28	5239.77	4873.27	4469.14	4285.08	4218.72	4340.74
gene-g2939|smf1	39968.8	0.279506	0.0586177	4.76829	1.85796e-06	0.000181668	38216.7	33767.6	37049.1	35405.5	42491.5	44685.2	42725.6	45409.4
gene-g4061|C1645_756139	10888	4.3967	0.928655	4.73448	2.19614e-06	0.000212115	1949.14	781.953	670.591	546.297	840.343	24200.3	28857.4	29258.1
gene-g2676|BJ508DRAFT_207647	4417.83	0.545724	0.115667	4.71808	2.38083e-06	0.000227183	3403.56	3417.2	3387.32	4159.97	4661.41	5722.2	5085.76	5505.25
gene-g3801|SPOG_01273	22778.1	0.451788	0.0959093	4.71057	2.47021e-06	0.000232905	21686.8	17958.2	17963.3	19355.3	24679.3	29118.2	25028.8	26434.8
gene-g2392|T551_03069	20669.2	-0.46371	0.0988253	-4.69221	2.70264e-06	0.000251822	25010.2	25891.7	22927.1	22023.6	17979	18162.1	14973.7	18386.1
STRG.3756|M434DRAFT_19843	5994.98	0.237214	0.0511296	4.63946	3.49316e-06	0.000321696	5208.4	5472.64	5688.57	5642.24	6655.4	6528.16	6349.5	6414.94
gene-g1768|SPAC56F8.02	94160	-0.593647	0.128392	-4.62369	3.76975e-06	0.000339277	130298	119645	95132.2	107980	75286.3	65582	74352.2	85004
STRG.415|SJAG_00139	2220.3	0.464679	0.100477	4.62475	3.75043e-06	0.000339277	1910.21	1673.71	1783.73	2095.55	2586.42	2646.89	2425.29	2640.6
STRG.545|SPOG_02573	35009.4	1.19374	0.25846	4.61867	3.86212e-06	0.000343685	13916.6	17701.7	27367.2	26209	34640.5	48267.7	59889.5	52083.1
gene-g4884|FN846DRAFT_417610	1424.13	-4.64785	1.00737	-4.61383	3.95319e-06	0.000344058	186.669	4972.89	5670.86	125.488	72.2246	81.2532	176.924	106.739
STRG.1358|SOCG_04641	14603.1	-0.69167	0.149892	-4.61447	3.94102e-06	0.000344058	14595.7	19045	16752.3	21759.4	10588.7	11826	9835.24	12422.2
STRG.2140|panB	11207.4	0.372047	0.0806848	4.61112	4.00502e-06	0.00034478	9675.86	9003.75	10813.8	9587.09	12374.8	12739.5	13480.3	11983.7
gene-g1092|SOCG_04503	5367.13	-0.242362	0.0526123	-4.60656	4.09384e-06	0.000348637	5521.05	5983.68	6053.02	5708.29	4859.54	4839.9	5000.04	4971.56
STRG.2340|SPOG_03165	1974.82	0.436395	0.0948455	4.60111	4.20244e-06	0.000354078	1777.36	1647.03	1647.32	1643.61	2384.39	2482.74	2089.03	2127.1
gene-g1475|SJAG_04717	15237.5	-0.733426	0.159542	-4.59707	4.28481e-06	0.000357218	16074.1	22146.1	21885.8	16010.6	10826.9	9917	12917.7	12122.1
gene-g3911|mug167	12860.9	0.213849	0.0465698	4.59202	4.38981e-06	0.00036216	12260.6	11550.7	11461.5	12363.9	13812.5	13488.9	14063.8	13885.7
gene-g2593|LAQU0_S02e09560g	7107.67	-5.07696	1.10789	-4.58255	4.5934e-06	0.000375048	969.991	765.534	33529.5	19960.1	436.276	291.363	506.597	401.956
gene-g2194|D6E12_15755	3323.81	-0.411788	0.0899064	-4.58019	4.64553e-06	0.000375435	3624.58	3631.67	3967.31	3957.12	2576.66	3129.48	2819.8	2883.89
gene-g271|PNEG_00241	23153.7	-0.387578	0.0847388	-4.57379	4.78975e-06	0.00038318	26521.9	28892.2	24255.8	25312.7	20702.1	21205.4	18206.7	20132.4
gene-g507|SOCG_04146	1517.13	-1.28933	0.283368	-4.55003	5.36386e-06	0.000424818	2253.77	1627.53	1809.76	2922.08	1216.11	909.379	763.742	634.667
gene-g2460|AOL_s00097g455	27507.1	0.373076	0.0822996	4.53315	5.81104e-06	0.000455678	22089.9	22123.5	25635.5	26029.8	30077.6	30044.8	32099.2	31956.4
gene-g578|B0A54_08383	84223.6	-0.277278	0.0612304	-4.52843	5.94242e-06	0.000461411	87012.9	96868.8	92818.5	92469.5	81809	75753.4	72734.7	74322.4
STRG.1333|G7K_3196-t1	6016.92	0.983065	0.217436	4.52117	6.14994e-06	0.000472889	3262.7	3670.66	3333.17	5903.59	7074.11	8906.67	8155.01	7829.48
gene-g1252|CCHL11_06852	6435.9	0.362213	0.0801569	4.5188	6.21914e-06	0.000473611	5466.08	5353.61	6171.72	5536.56	6795.94	7210.2	7827.54	7125.58
STRG.2273|RhiirA5_261376	2637.87	0.488599	0.10841	4.50696	6.57638e-06	0.000496047	2128.94	2268.89	1927.43	2455.03	3258.89	2819.24	3115.41	3129.1
gene-g108|SOCG_01076	14380.3	-0.906392	0.201405	-4.50035	6.78424e-06	0.000506898	13805.5	25132.3	16439.9	19640.3	11054.3	8366.62	9767.11	10836.5
STRG.3865|Piso0_000001	7343.42	-0.623784	0.139067	-4.4855	7.27418e-06	0.000538425	9961.02	8309.02	9972.43	7383.97	6213.27	5149.32	6339.61	5418.71
STRG.1111|T552_02873	12247.6	-0.218852	0.0489694	-4.46917	7.85252e-06	0.000575851	13800.9	13229.6	12485.1	13182.8	11494.4	11012.7	11522.1	11252.8
gene-g4856|CANTADRAFT_5548	5238.16	-0.481541	0.108172	-4.45163	8.52189e-06	0.000619205	6394.84	6915.46	5333.49	5774.33	4426.2	4374.54	4049.48	4636.91
STRG.1431|TRICI_005338	8948.36	0.961421	0.216186	4.4472	8.69985e-06	0.000621074	4768.65	5216.1	6213.38	8090.67	8601.56	12782.2	13197.9	12716.4
STRG.1037|SOCG_01737	20579.4	0.568484	0.127833	4.44708	8.70444e-06	0.000621074	16101.6	13526.1	17225	19452.5	22172	26304.7	25267.2	24585.6
STRG.4519|cw9	36.8326	-8.70591	1.96072	-4.44015	8.98966e-06	0.000635697	84.7454	11.288	5.20645	193.421	0	0	0	0
gene-g2002	11172	-0.547287	0.123802	-4.42067	9.83952e-06	0.000689637	14041.4	14038.2	10421.2	14563.2	9454.59	8875.48	8672.6	9309.41
gene-g2878|SPOG_02938	13073	-0.520803	0.118377	-4.39954	1.08483e-05	0.000747118	17257.1	14754.5	15417.3	14202.8	9776.67	12132.2	9449.53	11594.2
gene-g699|JCM33374_g4142	1551.33	-0.730932	0.166132	-4.3997	1.08399e-05	0.000747118	2319.05	1822.5	1921.18	1683.24	1246.36	1350.12	991.217	1077.01
gene-g2463|GSTUAT00000771001	24056.5	0.330196	0.0754356	4.37719	1.20218e-05	0.000820798	20179.7	21728.4	23363.4	19989.4	27557.6	25013.7	27664	26956
gene-g464|BATDEDRAFT_11439	44577.4	-0.609133	0.139302	-4.37275	1.22689e-05	0.000830513	66611	55270.3	48559.5	44963.4	39108.6	34854.3	33333.2	33919.1
gene-g3240|mcp4	10822.3	0.218803	0.050172	4.36105	1.29437e-05	0.000868764	10067.5	10242.4	9567.37	10136.2	11037.7	11930.3	11685.8	11911.5
gene-g2574	9258	-0.581449	0.134307	-4.32926	1.49611e-05	0.000995727	12835.5	10955.6	11926.9	8678.48	7577.73	7734.65	6990.17	7365.02
gene-g3902|SOCG_02561	2115.12	-0.940314	0.217413	-4.32502	1.52516e-05	0.0010066	3694.44	2998.51	2247.1	2184.24	1732.41	1359.14	1401.11	1303.95
STRG.3916|D6C91_02292	4041.38	-0.879762	0.204319	-4.30583	1.66364e-05	0.00108893	6997.22	4910.29	5047.13	3992.97	3488.25	2616.52	2635.19	2643.48
gene-g4523|SOCG_04465	9059.59	-1.05705	0.245716	-4.30194	1.6931e-05	0.00109913	12186.2	16002.3	11807.2	8955.87	5830.67	7189.68	3849.48	6655.35
STRG.98|pop2	1059.59	0.788819	0.18354	4.29781	1.72493e-05	0.00111069	691.705	720.382	754.935	939.744	1084.34	1271.33	1574.74	1439.54
gene-g1799|SJAG_02368	2159.02	-0.525222	0.122292	-4.29484	1.7482e-05	0.00111659	2810.34	2698.87	2586.56	2096.5	1769.5	1882.78	1719.79	1707.83
gene-g3677|NEOLI_005039	5085.16	0.569429	0.132658	4.29245	1.76715e-05	0.00111966	3797.51	3364.86	4511.91	4702.49	6048.32	5991.4	6552.8	5712
gene-g4525|PNEG_03575	9380.07	-0.396506	0.0928243	-4.27157	1.94099e-05	0.00119168	10477.5	11827.8	11038.7	9300.26	8380.98	7748.6	7904.46	8362.22
gene-g1455|SJAG_00259	37254.6	0.520278	0.121758	4.27305	1.92813e-05	0.00119168	30786.6	27427.9	27418.2	36801.9	39659.1	43305.5	47152	45485.4
STRG.1354|TRICI_000276	956.29	-4.7487	1.11057	-4.2759	1.90365e-05	0.00119168	3861.64	95.4352	3361.28	57.5546	39.0403	84.5362	121.979	28.8485
gene-g1648|RhiirA4_347462	328040	0.324125	0.0758768	4.27172	1.9397e-05	0.00119168	277717	281770	305213	300674	352521	337389	403671	365362
gene-g2086|NEOLI_004731	2056.42	-1.96544	0.46065	-4.26665	1.98426e-05	0.00120887	4623.2	5401.84	1675.44	1397.35	1034.57	928.256	671.434	719.289
gene-g3853|SPBC1271.03c	901.508	-1.1683	0.275306	-4.24364	2.19926e-05	0.00132963	1756.75	1349.43	1099.6	785.951	511.428	576.98	508.795	623.127
gene-g1795|TBLA0I02380	10371.4	-0.40125	0.0949186	-4.2273	2.36508e-05	0.00139727	11974.3	13127	11385.5	10730.6	9844.02	8278.8	8862.71	8768.02
STRG.3733|GX51_02618	8330.83	0.363289	0.0859627	4.22613	2.37749e-05	0.00139727	6634.19	7327.99	7263	7921.78	9378.46	8612.02	10105.6	9403.65
gene-g1032|Tf2-7	184106	-0.642907	0.152132	-4.22598	2.37905e-05	0.00139727	205109	241220	278263	173257	140381	135759	144241	154621
gene-g4744|BU23DRAFT_167694	5267.86	-3.22527	0.763245	-4.22573	2.38172e-05	0.00139727	18885.6	1359.7	1575.47	16251.2	1471.82	847.824	686.819	1064.51
gene-g1979|SPAC3H8.02	514.263	-2.15248	0.510093	-4.21978	2.44545e-05	0.00142412	489.004	364.296	787.215	1718.15	217.65	196.157	148.353	193.285
STRG.3953|swc5	21289.7	0.390408	0.0929392	4.20068	2.6611e-05	0.00152724	18023.3	17514.9	17971.6	20194.1	22413	22805.1	27436.5	23958.7
gene-g742|oxr1	2128.88	-0.721122	0.171651	-4.20111	2.65612e-05	0.00152724	3396.69	2451.56	2296.04	2456.92	1728.51	1525.75	1403.31	1772.26
gene-g4008|T552_01510	38021.8	0.507168	0.120989	4.19184	2.76704e-05	0.00157536	31211.5	28013.8	32890.2	33510.9	47578.4	47915.6	47104.8	35949.1
STRG.58|mmf1	3737.62	-0.19146	0.0457077	-4.18878	2.80462e-05	0.00157536	3941.81	3914.9	4098.52	3984.48	3434.57	3418.38	3533	3575.29
gene-g3004|T552_01894	1004.42	-0.837615	0.199901	-4.19015	2.78772e-05	0.00157536	1418.91	1499.26	1157.91	1076.55	542.66	787.089	769.237	783.717
STRG.1312|gld1	9528.54	0.444899	0.106628	4.17246	3.01333e-05	0.00168067	7335.06	7189.45	8705.18	9052.11	10660	10594.9	11910	10781.6
gene-g1333|SOCG_04344	11013.8	-0.308426	0.0741404	-4.16002	3.18218e-05	0.00176244	12171.3	12675.4	12999.5	10901.4	9647.84	9825.89	9667.11	10222
gene-g4245|SOCG_04652	18240.9	-0.339695	0.0817261	-4.15651	3.23144e-05	0.00177729	19159.3	22524.8	19647.1	20180.9	17181.6	14964.5	16652.9	15615.7
gene-g1133|T552_00367	3749.37	-2.68797	0.647022	-4.15437	3.26184e-05	0.00177905	7836.66	7998.09	723.696	9406.88	1449.37	469.463	1254.96	855.839
gene-g2735|iqw1	3543.68	0.352845	0.0849587	4.15313	3.27956e-05	0.00177905	3177.95	3166.81	2770.87	3333.45	3800.58	3966.63	4193.44	3939.74
gene-g3031|SJAG_04726	3689.3	-0.440542	0.106959	-4.11879	3.80866e-05	0.00205201	4106.72	4195.04	4761.82	3930.7	2998.3	3286.24	2813.21	3422.39
STRG.4396|SPOG_00924	3030.39	0.329744	0.0803976	4.10142	4.10631e-05	0.00218268	2678.64	2496.71	2646.96	2920.19	3447.26	3559.55	3256.07	3237.76
gene-g1143|T552_01993	2458.03	1.01223	0.246768	4.10194	4.09692e-05	0.00218268	1140.63	1570.06	1737.91	2068.19	2547.38	2792.16	4175.86	3632.02
gene-g2581|ADI1	702.915	-2.2518	0.54939	-4.09872	4.15432e-05	0.00219348	1961.74	478.202	438.383	1769.1	298.658	191.232	257.145	228.865
gene-g4940|BP6252_12676	1393.79	0.517815	0.126465	4.09454	4.23009e-05	0.0022187	1108.56	1170.88	973.606	1331.3	1685.57	1626.71	1690.12	1563.59
gene-g4303|cw4	14344.9	-0.452278	0.110515	-4.09246	4.26818e-05	0.00222395	17166.7	18281.5	16047.3	14806.6	13407.4	12452.3	10429.8	12167.3
gene-g4420|DL89DRAFT_204474	1260.44	-0.916967	0.224327	-4.08763	4.35803e-05	0.00225592	1620.47	1235.53	1726.46	2009.69	891.095	768.212	717.588	1114.51
STRG.49|SPAC22G7.11c	411.296	-12.1867	2.98312	-4.08522	4.40358e-05	0.0022647	1137.19	0	1226.64	926.535	0	0	0	0
STRG.2920|BU16DRAFT_547885	1763.02	6.65695	1.63345	4.07541	4.5934e-05	0.00234708	27.485	34.8903	5.20645	70.7639	33.1843	7.38666	6889.07	7036.15
gene-g2209|SPBPB2B2.08	481703	-0.466529	0.114683	-4.06798	4.74232e-05	0.00240764	517876	566759	633105	517925	444424	345325	436950	391263
gene-g2648|KLDO_g1570	9164.91	0.299335	0.0737271	4.06004	4.90647e-05	0.00247511	7608.76	8211.53	8463.6	8586.02	10652.2	10612.2	9642.93	9542.12
gene-g2014|SJAG_00524	16560.4	-0.770141	0.190231	-4.04846	5.15558e-05	0.00258432	14168.5	21344.6	25504.3	22496.3	10748.8	13967.3	12030.9	12222.1
gene-g1072|mug113	15024.8	-0.433302	0.107254	-4.03995	5.34615e-05	0.00266299	18426.4	16410.7	19456.5	14764.2	13452.3	12745.3	13051.8	11891.3
gene-g4028|Piso0_000001	20689.1	-0.639135	0.158464	-4.03332	5.49944e-05	0.00272222	26061.5	27245.2	27947.2	19539.3	17130.9	13007.9	16318.8	18262.1
STRG.2450|mug45	1596.01	0.645497	0.160253	4.02799	5.62559e-05	0.00276089	1247.13	1255.02	1154.79	1322.81	1822.21	2143.77	1530.78	2291.53
gene-g1838|P167DRAFT_562601	9566.83	0.258937	0.0642988	4.02708	5.64727e-05	0.00276089	8232.9	8521.44	9177.93	8907.76	10618	10165.7	11003.4	9907.53
gene-g4310|DFL_004852	7043.75	-2.52372	0.627636	-4.021	5.79513e-05	0.00281579	20358.4	3295.08	2570.94	21778.3	2318.02	1895.91	2027.49	2105.94
gene-g39|fur4	4345.8	-0.663186	0.165198	-4.01449	5.95739e-05	0.00284232	4202.91	4918.5	6452.87	5735.65	3609.28	3726.98	3020.9	3099.29
gene-g1485|K493DRAFT_346417	9867.81	-1.10267	0.274571	-4.01599	5.91976e-05	0.00284232	20470.6	13779.6	10053.7	9557.84	7249.79	4688.06	6053.89	7089.04
gene-g1141|PANT_3d00043	653.149	-0.795423	0.198127	-4.01471	5.95201e-05	0.00284232	742.095	1042.6	704.953	825.578	528.996	520.349	461.542	399.071
gene-g2329|doa10	6508.76	-0.882942	0.220725	-4.00018	6.32937e-05	0.00300171	9089.51	4996.49	9647.55	10028.7	4657.51	4598.6	4487.95	4563.83
STRG.1508|TAPDE_003758	24433.5	-0.513879	0.128612	-3.99559	6.45344e-05	0.00304234	28175.5	28987.7	32712.1	25082.5	19048.7	17479.3	20300.2	23681.7
gene-g4051|bmt5	2438.09	-3.53829	0.886135	-3.99295	6.52563e-05	0.00304758	8085.17	347.877	9095.66	430.244	423.587	347.994	416.487	357.721
gene-g3058|SPOG_02184	620.165	-1.21393	0.304062	-3.99237	6.54152e-05	0.00304758	1163.53	738.853	986.101	578.377	263.522	363.588	438.465	428.881
gene-g1220|BDW42DRAFT_198801	6405.03	-0.407235	0.102224	-3.98375	6.78355e-05	0.00314185	7652.28	8121.23	6746.52	6693.32	6021.97	5526.86	5051.69	5426.4
gene-g2631|C7212DRAFT_349390	2171.42	-0.556644	0.140011	-3.97571	7.01701e-05	0.00323109	2836.68	2976.96	2121.11	2405.97	1692.4	1668.56	1840.67	1828.99
gene-g791|NEOLI_001054	313.75	-3.43318	0.864919	-3.96937	7.20634e-05	0.00329909	1267.75	173.425	775.761	80.199	66.3685	17.2355	80.2204	49.0424
gene-g1691|DV736_g5177	4930.47	-0.309666	0.0782091	-3.95946	7.51204e-05	0.00341927	5802.77	5597.84	5135.64	5295.97	4476.95	4432.81	4034.1	4667.69
STRG.3481|SPBC146.02	1483.5	-0.387788	0.09811	-3.95258	7.73126e-05	0.00349895	1581.53	1699.36	1602.54	1841.75	1209.27	1260.66	1397.81	1275.1
gene-g4062|pbn1	1414.43	-0.93216	0.236104	-3.94808	7.87796e-05	0.00354508	2447.31	2066.74	1508.83	1402.07	1178.04	913.483	829.677	969.309
gene-g3965	11382.9	-0.25384	0.0643309	-3.94585	7.95165e-05	0.00355802	11707.5	13224.4	11884.2	12711.1	10545.8	10571.9	9831.95	10586.4
gene-g4232|PNEG_01123	4935.7	4.88016	1.2386	3.94005	8.14649e-05	0.00362473	482.132	359.165	198.886	256.637	19485	18066.9	325.277	311.564
gene-g4915|SOCG_04762	12540.3	-0.437855	0.111275	-3.93489	8.3234e-05	0.00368276	13704.7	14900.2	16716.9	12394.1	11265.1	10645.8	9871.51	10824
gene-g2133|aps1	3461.18	0.218579	0.0556482	3.92787	8.57022e-05	0.0037709	3193.98	3131.92	3096.8	3373.08	3749.82	3621.92	3826.4	3695.49
gene-g151|CMQ_2910	526.095	-0.771923	0.196707	-3.92423	8.70077e-05	0.00380719	612.686	543.878	725.779	771.798	409.923	420.219	410.992	313.487
gene-g3664|SJAG_00575	10504.6	0.298678	0.0763941	3.9097	9.24095e-05	0.00402134	8910.86	9779.54	10050.5	8941.72	11411.5	11072.6	12595.7	11274
gene-g2132	2260.98	-1.54433	0.395815	-3.90164	9.55425e-05	0.00410303	5774.14	3112.42	2606.35	1976.67	1616.27	664.799	1127.48	1209.71
gene-g1861|HPODL_02524	15498	-1.05692	0.270823	-3.90263	9.51531e-05	0.00410303	12464.4	21928.5	30121.4	19221.4	7407.9	10387.3	11388	11065.3
gene-g387|SPAC12B10.08c	2782.37	-2.66102	0.682284	-3.90017	9.61255e-05	0.00410303	7901.93	9244.9	1110.01	963.332	687.11	738.666	680.225	932.768
STRG.1102|NBP35	12029.9	0.234914	0.0602408	3.89958	9.63589e-05	0.00410303	10696.2	10554.3	11117.8	11842.1	13046.3	13556.2	12475.9	12950.1
gene-g2249|SPOG_01838	13171.1	-1.09842	0.282055	-3.89434	9.84683e-05	0.00417042	12093.4	16880.7	28442.8	14407.5	6213.27	9672.42	9037.44	8620.89
STRG.717|SJAG_04628	3717.37	0.443744	0.114606	3.8719	0.00010799	0.00454937	2726.74	3302.26	3483.11	3087.19	3993.82	3971.56	4637.4	4536.91
gene-g428|L228DRAFT_221433	750.424	-4.94251	1.2784	-3.86616	0.000110563	0.0046331	30.9206	18.4713	2693.82	3071.15	17.5681	90.2814	64.8357	16.3475
STRG.4193|SPCC622.15c	1048.09	0.481896	0.124884	3.85876	0.000113965	0.00472568	876.084	785.031	976.73	861.432	1142.91	1371.46	1221.99	1149.13
gene-g3255|SPOG_04122	4844.29	1.13649	0.294521	3.85879	0.00011395	0.00472568	3037.09	2733.76	2451.2	3893.9	7786.59	3413.46	8139.63	7298.67
gene-g3754|AUEXF2481DRAFT_37548	9371.86	-0.638002	0.166171	-3.83944	0.000123317	0.00508683	12127.8	11216.2	11034.5	11266.6	8633.77	7573.79	5164.88	7957.37
gene-g2507|SJAG_00889	1264.64	4.17765	1.08915	3.83571	0.000125202	0.00513784	226.751	163.163	73.9316	66.0463	4701.43	4682.32	65.9346	137.511
STRG.3543|SJAG_01742	3885.52	0.710637	0.1854	3.83298	0.000126599	0.00516836	2931.73	2719.39	2380.39	3758.03	4324.69	5691.83	5129.71	4148.41
STRG.821|BCR34DRAFT_563320	1699.92	-0.257348	0.0672246	-3.82818	0.000129096	0.00524328	1894.17	1883.05	1733.75	1893.64	1548.92	1530.68	1519.79	1595.32
STRG.376|dml1	33054.5	0.309637	0.0810485	3.82039	0.000133242	0.00538404	26231	29030.8	31230.4	31589	36194.3	34810.8	38750.9	36599.1
gene-g4016|SPCC1494.07	4074.66	0.55135	0.144935	3.80411	0.000142312	0.00572139	3396.69	2823.03	3649.72	3352.32	3866.94	5279.82	5287.95	4940.78
gene-g444|SOCG_04204	30023.6	-1.08091	0.285016	-3.79244	0.000149176	0.00593705	65055.8	41926.8	31286.6	24822.1	22777.1	18519.2	18407.8	17393.7
gene-g3425|B9Z19DRAFT_1059541	11434.5	0.600759	0.158365	3.79349	0.000148542	0.00593705	7494.24	9630.75	8830.14	10393.8	11426.1	12423.5	16039.7	15237.8
gene-g152|SJAG_02017	1735.32	-1.96487	0.521976	-3.7643	0.00016702	0.00656977	924.183	1396.64	4191.19	4539.27	628.549	491.623	772.534	938.538
gene-g4006|mug9	440.251	3.77749	1.00326	3.76523	0.000166397	0.00656977	71.0029	53.3616	59.3535	55.6676	57.5845	56.631	1646.17	1522.24
gene-g2629|TAPDE_000930	69089	-0.447064	0.11879	-3.76348	0.000167562	0.00656977	71862.9	68255.7	94967.7	83748.6	59131.4	58412	60855.4	55478.5
gene-g3225|Tf2-7	7536.91	0.267833	0.071464	3.7478	0.000178394	0.00695999	6603.27	6899.04	6443.5	7410.39	7746.58	8554.57	8436.33	8201.63
gene-g763|TAPDE_004769	12044.1	0.312365	0.0836299	3.73508	0.000187653	0.00728535	9819.01	10025.8	11553.1	11581.7	13715.8	13214.7	13740.8	12702
gene-g1234|T552_00201	35867.3	0.300484	0.0806636	3.72515	0.000195202	0.00754145	28976	31772.7	35316.4	32515.5	36898	39674.6	41552	40233.1
gene-g304|SPOG_01096	2419.71	2.77833	0.746219	3.72321	0.000196706	0.00756268	1023.82	679.334	211.382	548.184	6200.58	309.419	5175.87	5209.08
gene-g4027|Piso0_000003	23861.8	0.282017	0.0757785	3.72159	0.000197971	0.00757454	20732.8	23065.6	20741.4	21605.6	25029.7	24238.9	28173.9	27306.1
gene-g4939|SPCC757.02c	2533.45	0.578232	0.155494	3.71869	0.00020026	0.00762527	2252.62	1929.23	2031.56	1917.23	3192.52	3575.14	3014.31	2355
gene-g3972|SAMEA4029009_CIC11G00000000307	5034.92	0.350616	0.0946094	3.70593	0.000210616	0.00790807	3975.02	4274.06	4799.3	4655.32	5168.94	5992.22	5827.52	5586.99
gene-g2456|SOCG_01391	923.958	-0.927903	0.250592	-3.70284	0.000213196	0.00790807	1576.95	1145.22	1215.19	908.608	658.805	718.147	449.454	719.289
gene-g368|HCBG_08219	576.173	-2.86643	0.774209	-3.7024	0.000213574	0.00790807	1914.79	174.451	1675.44	288.717	99.5528	73.8666	198.903	183.669
gene-g3075|RAG0_11248	45515.2	-0.498844	0.134776	-3.70129	0.000214508	0.00790807	66014.4	52518.1	52092.6	42602.7	37867.2	36730.6	38706.9	37589.6
STRG.70|SOCG_04576	47771.9	-0.903756	0.243844	-3.70628	0.000210324	0.00790807	68797.2	64721.5	57494.8	58043.4	18354.8	41400.6	33383.8	39979.2
gene-g2303|PFICI_13115	17264.6	0.317953	0.085908	3.70109	0.000214676	0.00790807	14354	14479.5	15042.5	17602.3	18628.1	20031.8	18979.3	18999.6
gene-g1297|SJAG_00632	1208.63	-2.68308	0.724385	-3.70394	0.000212276	0.00790807	431.743	495.647	3117.62	4321.31	469.46	261.816	217.584	353.875
STRG.3137|CDV55_109175	6903.18	0.162955	0.0440803	3.69677	0.000218359	0.0080065	6189.85	6669.18	6612.19	6581.04	7314.2	7170.8	7338.52	7349.63
gene-g2542|BO71DRAFT_453656	1171.76	3.20922	0.869156	3.69234	0.000222204	0.00810995	196.976	240.127	242.62	234.936	3944.05	237.194	215.386	4062.83
gene-g2452|SOCG_01395	15155.8	-1.84557	0.500432	-3.68795	0.000226071	0.00821321	28356.5	29373.5	32669.4	4454.35	7658.73	5255.2	5200.04	8278.55
gene-g3232|SOCG_02010	852.401	1.84764	0.501347	3.68536	0.000228383	0.00825933	403.113	579.794	209.299	290.604	2536.64	1221.26	912.095	666.4
gene-g1273|NADFUDRAFT_48569	4843.14	-0.629098	0.170956	-3.67988	0.000233345	0.00840041	6983.48	5875.93	6026.98	4645.88	3458.97	4534.59	3243.98	3975.32
gene-g3151|SJAG_01135	23456.2	0.317765	0.0864078	3.6775	0.000235529	0.00844069	18418.4	22146.1	21463.1	21503.7	27166.2	24009.1	27459.6	25483.8
gene-g954|srb8	23437.2	-0.254052	0.0691672	-3.67301	0.000239714	0.00855196	25373.2	26767	26390.4	23453	22608.2	21530.5	20011.1	21364.2
gene-g321|GSTUAT00005165001	10779.6	0.353292	0.0965614	3.65872	0.000253474	0.00899392	9205.18	8447.55	9866.22	10346.6	11228	13231.1	11527.6	12384.7
gene-g3567|TAPDE_001821	1211.22	-1.05836	0.289341	-3.65782	0.000254373	0.00899392	1148.64	2360.23	1827.46	1209.59	755.43	619.658	880.227	888.533
STRG.2988|UGA4	6366	0.22673	0.0621748	3.64666	0.000265668	0.00924686	5626.41	5873.88	6293.55	5672.43	7160.97	6665.23	6925.33	6710.16
gene-g417|SOCG_00824	40169.2	-0.745711	0.20447	-3.64704	0.000265275	0.00924686	62799.8	54372.4	41507.9	42621.5	29697	21395	35548.6	33411.4
STRG.4622|G7K_2929-t1	281.639	-1.62078	0.444518	-3.64615	0.000266197	0.00924686	732.933	369.427	401.938	196.252	161.041	156.761	124.177	110.586
gene-g4961|SPAC212.08c	202.476	-1.09586	0.300545	-3.64625	0.000266092	0.00924686	184.378	306.829	256.157	355.706	106.385	121.469	149.452	139.434
gene-g4069|D6C91_02292	1121.92	-1.80703	0.496266	-3.64126	0.000271307	0.0093832	3740.25	1501.31	866.353	872.754	597.317	506.396	473.63	417.341
STRG.787|SPOG_02074	6225.22	-0.295391	0.0811755	-3.63892	0.000273783	0.00942765	6488.75	7225.37	6237.32	7488.7	5451.98	5626.99	5641.8	5640.84
gene-g2395|rpp103	15913.6	-0.413748	0.113832	-3.63473	0.000278267	0.00948724	20695	18796.6	17496.8	15733.2	12464.6	15240.3	13716.6	13165.5
gene-g3037|SPOG_02163	11272.4	0.251867	0.069304	3.63423	0.000278811	0.00948724	10016	9899.61	10805.5	10441	12928.2	11799.8	12883.6	11405.7
gene-g340|SOCG_00968	30371.5	-0.598384	0.164665	-3.63396	0.000279107	0.00948724	42363.5	40360.9	26319.6	37281.2	27596.6	23608.6	22505.7	22935.5
gene-g4771|PHYBLDRAFT_161656	36622	0.270076	0.0744178	3.62918	0.00028432	0.00962313	35291.9	33377.7	33820	30327.5	41984	37111.4	39291.5	41771.7
gene-g3881|VIN7_7807	31755.8	0.279491	0.0772543	3.61781	0.000297107	0.0100131	27360.2	27144.6	31739.5	28512.2	36877.5	34125.5	35661.8	32624.8
gene-g31|cysE2	8664.05	-0.472088	0.130563	-3.61578	0.000299445	0.0100492	10516.4	10365.5	9820.4	9575.77	7532.83	8797.51	6558.29	6145.69
STRG.2773|L873DRAFT_1816722	35903	0.365505	0.101174	3.61262	0.000303115	0.0101294	26595.2	32659.4	33004.7	33255.2	41818	37111.4	43513.5	39266.6
gene-g254|SJAG_01406	3993.81	-0.452671	0.125456	-3.6082	0.000308333	0.0102605	4986.23	4796.39	4560.85	4119.4	3746.89	3692.51	2875.85	3172.37
STRG.272|C1646_669579	12898.2	0.395281	0.10964	3.60526	0.000311837	0.0103337	11425.7	10310.1	12010.2	10824	14886.1	15509.5	12222.1	15997.4
STRG.3748|CTRG_04916	3659	-0.297385	0.0825672	-3.60174	0.000316098	0.010388	4158.25	3945.68	4067.28	3970.32	3417.98	3587.45	2997.83	3127.18
STRG.4635|L873DRAFT_1824662	13097.4	0.209161	0.0580667	3.60209	0.00031567	0.010388	11399.4	11987.9	12430.9	12778.1	14739.7	13799.9	13927.6	13715.5
gene-g4180|EFM7	9547.4	-0.478831	0.133062	-3.59854	0.000320007	0.010473	13768.8	10780.1	10235.9	9686.16	7840.27	8019.45	7397.86	8650.7
gene-g3675|SS1G_02048	7878.02	-3.13539	0.872477	-3.59366	0.000326063	0.0106272	4393.02	1787.61	23909.1	26494.9	2921.19	828.947	1152.76	1536.66
gene-g1291|SOCG_04300	20581.5	0.296829	0.0830378	3.57463	0.000350722	0.0112586	19515.5	16459	17953.9	19957.3	22594.6	22168.2	24126.6	21876.8
STRG.2452|SOCG_01295	20642.3	0.431334	0.120675	3.57433	0.000351121	0.0112586	15598.9	15538.5	18874.4	20303.6	22601.4	22652.4	26458.5	23110.5
gene-g743|T551_01581	28020.5	-0.731308	0.204502	-3.57604	0.00034884	0.0112586	47160.8	34680.9	28535.5	29518.9	23286.6	15763.9	22245.2	22972.1
STRG.449|BAUCODRAFT_311185	5501.92	-0.41146	0.115029	-3.57702	0.000347536	0.0112586	7248.02	6395.18	6164.43	5317.67	4967.88	4409.01	4871.47	4641.72
gene-g3118|SPOG_01392	2083.72	-0.78486	0.219865	-3.56974	0.000357331	0.0114115	1756.75	3349.47	2871.88	2569.2	1679.71	1501.95	1617.6	1323.18
gene-g1495|BOTCAL_0123g00050	8602.11	-0.478751	0.134416	-3.56172	0.000368434	0.0117137	8207.7	10910.4	11756.2	9191.75	7384.48	7462.99	6583.57	7319.82
STRG.4351	6784.12	0.562688	0.158024	3.56078	0.00036975	0.0117137	5011.43	4474.17	6226.91	6197.03	8543	6591.36	8580.29	8648.78
STRG.2994|SOCG_02608	4682.05	-0.541275	0.152208	-3.55615	0.000376329	0.0118746	5097.32	4935.95	7186.98	4980.83	3602.45	3886.2	3715.41	4051.29
gene-g1127|AAT19DRAFT_16402	13904.3	-0.304132	0.085595	-3.55316	0.000380639	0.0119629	16495.6	15828.9	13752.3	15383.1	12683.2	12945.5	11297.9	12848.2
gene-g154|cbf5	10878.2	0.674425	0.189909	3.55131	0.000383323	0.0119997	9525.84	6489.59	7110.97	10397.6	13386.9	16039.7	11778.1	12297.1
gene-g1422|TRIREDRAFT_21373	5570.5	0.485828	0.137076	3.54422	0.00039377	0.0122782	5054.95	4167.34	3895.46	5446.93	6166.42	6262.24	7175.88	6394.75
STRG.265|rpl301	50644.7	-0.743327	0.210124	-3.53756	0.000403842	0.0125429	82130.9	66643.5	52470.6	52396.4	43077.1	26610.8	40948.7	40879.3
gene-g1558|PNEG_01473	1399.71	-0.569199	0.161238	-3.53017	0.000415294	0.012814	1658.26	1970.28	1730.62	1330.36	977.96	1185.15	1182.43	1162.59
gene-g3777|DICPUDRAFT_12102	19342	-0.522178	0.147932	-3.52984	0.000415809	0.012814	26366.1	22886	24583.8	17383.4	17703.8	14301.4	15460.6	16051.3
gene-g3341|SJAG_01315	3072.86	-0.467902	0.132629	-3.52789	0.000418886	0.0128588	3381.8	3909.76	3258.2	3716.52	3040.26	2202.04	2576.94	2497.32
STRG.2381|SOCG_01372	5862.7	0.360759	0.102492	3.51988	0.000431747	0.0132024	4998.83	4795.36	5121.06	5616.76	6422.13	6128.46	7578.08	6240.89
gene-g1295|M437DRAFT_48585	2964.73	-1.04288	0.296489	-3.51742	0.000435763	0.0132411	6050.13	3692.21	3563.29	2662.61	2552.26	1758.84	1429.68	2008.82
gene-g1791|NEOLI_002276	615.459	-1.03283	0.293662	-3.51706	0.000436355	0.0132411	982.588	838.393	906.963	580.264	406.019	541.688	264.837	402.917
gene-g2841|GALMADRAFT_242136	8704.78	0.271876	0.0774165	3.51186	0.000444981	0.0134513	8163.04	7946.78	7342.13	8094.44	9409.69	8637.46	10089.1	9955.61
gene-g3007|SOCG_04710	14719.5	-0.339233	0.096746	-3.50643	0.000454157	0.0136765	14673.5	17566.2	18494.3	15034	12956.5	12884	13457.3	12690.5
gene-g2713|rtc5	3958.8	-0.766675	0.219562	-3.49184	0.000479708	0.0143912	6054.71	5648.12	4234.92	4008.07	2746.49	2399.02	3923.11	2655.98
STRG.4095|GWK63_06950	5392.55	0.23228	0.0665501	3.4903	0.000482482	0.0144198	4798.42	5104.24	5130.43	4802.51	5677.44	5467.77	6180.27	5979.33
gene-g3280|L207DRAFT_560339	40545.4	0.271218	0.0779311	3.48023	0.000500979	0.0148678	33811.1	35055.5	40319.8	37793.6	42419.3	44328.1	47245.4	43390.1
gene-g4662|SJAG_00249	1131.88	2.796	0.803426	3.4801	0.000501224	0.0148678	460.374	247.311	251.992	180.212	3580	3676.09	380.223	278.869
gene-g1567|NECHADRAFT_105166	33765.8	0.24662	0.0709052	3.47817	0.000504856	0.0148759	28087.4	31581.9	31175.2	32699.5	37524.6	34119.8	37970.6	36967.4
gene-g998|Glove_299g88	22328.1	-3.80444	1.09387	-3.47796	0.000505254	0.0148759	88462.7	3669.64	2034.68	72527.3	3811.31	2065.8	3389.04	2664.64
STRG.3242|SPOG_04455	9908.67	1.0042	0.288981	3.47495	0.000510943	0.01496	4461.73	4876.43	5854.13	11178.8	12835.5	13235.2	13634.2	13193.4
gene-g4206|FA13DRAFT_1727553	7024.7	-0.587646	0.169133	-3.47446	0.000511889	0.01496	8465.38	8521.44	10520.1	6237.6	5353.4	6210.54	5231.91	5657.19
STRG.1443|SPAC1399.04c	18379.1	0.29652	0.0854879	3.46856	0.000523256	0.015236	15676.7	15662.7	18891.1	15756.8	20002.3	19938.2	21371.6	19733.3
gene-g2005|SMAC_05577	28647.2	-0.46674	0.134701	-3.46501	0.000530205	0.0153429	32220.4	32952.9	40501	27291.3	25228.8	25978.9	22702.4	22301.8
gene-g1412|ebp2	2635.16	-2.0268	0.584985	-3.46471	0.000530803	0.0153429	2076.26	6830.29	7194.27	826.522	1125.34	990.633	1095.61	942.384
gene-g451|sfp1	5820.95	-3.64866	1.0535	-3.46336	0.000533466	0.0153638	20482	20929	940.285	777.459	1165.35	957.803	608.796	706.788
STRG.316|SPOG_01096	9499.58	-0.905115	0.261473	-3.46161	0.00053696	0.0154084	11797.9	12583.1	14220.9	10941	5028.39	10596.6	5649.5	5179.27
gene-g3202|B0A48_03648	39199.2	0.286495	0.0828879	3.45641	0.000547422	0.0156519	31237.8	34162.7	38202.8	37673.7	41912.7	41829.8	44507	44067
gene-g863|FNYG_15678	13182.5	-3.16506	0.917297	-3.45042	0.000559715	0.0159197	44910.5	3807.15	2511.59	43652.8	2891.91	2357.98	2684.64	2643.48
STRG.1048|SPAC3F10.08c	10649.6	0.873945	0.253325	3.44989	0.000560809	0.0159197	5476.38	12046.4	6351.87	6201.75	13594.8	13202.4	14232	14091.5
STRG.2544|PV08_09928	556.332	1.05109	0.305007	3.44613	0.000568684	0.016006	361.886	275.018	391.525	419.866	554.373	563.027	1102.21	782.756
STRG.351|SOCG_00968	141636	-0.288828	0.0838266	-3.44554	0.000569909	0.016006	141415	153127	155425	173099	135525	117899	129824	126778
STRG.1662|SPAC3A12.13c	1283.07	0.34808	0.101004	3.44621	0.000568508	0.016006	1165.82	1044.66	1171.45	1134.11	1553.8	1419.06	1481.33	1294.34
STRG.2071|JA9_002090	6964.61	0.270604	0.0786044	3.44261	0.000576134	0.0161236	5852.01	6007.29	6598.65	6795.22	7746.58	7913.57	7115.44	7688.12
gene-g2066|AMATHDRAFT_72836	4548.29	-0.377062	0.109571	-3.44125	0.00057903	0.0161476	5262.23	5301.27	5087.74	4908.18	3814.24	4691.35	3568.16	3753.19
gene-g2728|SPBC776.06c	32553.3	0.289264	0.0842727	3.43247	0.000598105	0.016621	26614.6	28856.3	29756.9	31972.1	36317.3	32449.6	37767.3	36692.4
STRG.3067|vps71	14128.5	0.304395	0.08873	3.43057	0.000602311	0.0166701	11584.9	13573.3	13571.1	11844	16011.4	14608.3	15103.4	16731.2
gene-g2910|SJAG_02811	6241.39	-0.816549	0.238076	-3.42978	0.00060408	0.0166701	11587.2	7274.63	7778.43	5208.22	4204.64	4407.37	4415.42	5055.22
gene-g4578|BN14_10418	57701	0.244876	0.071429	3.42824	0.000607501	0.0167063	53835.1	52480.1	53724.3	51221.7	63759.7	55775	67258.8	63553.2
STRG.1406|SJAG_01636	2087.69	0.311554	0.090917	3.42679	0.000610759	0.0167378	1759.04	1965.14	1869.11	1858.73	2340.47	2169.21	2185.73	2554.05
gene-g4087|BU16DRAFT_529719	2345.9	0.572859	0.167309	3.42396	0.000617157	0.0168548	1618.18	1767.09	2132.56	2025.73	2453.68	2536.09	3500.03	2733.88
gene-g672|SPOG_02705	4133.02	0.270827	0.0792343	3.41806	0.000630701	0.0171655	4052.89	3430.54	3717.4	3784.45	4364.71	4589.58	4778.06	4346.51
gene-g4184|SOCG_04003	2585.96	0.898024	0.263262	3.41115	0.000646901	0.0175461	2443.87	1505.41	1560.89	1715.32	2720.13	4697.09	2534.09	3510.86
gene-g531|GSTUAT00008225001	3944.18	0.396121	0.116163	3.41004	0.000649523	0.0175571	3244.37	3272.5	3229.04	3876.92	4477.92	3898.51	4560.48	4993.67
gene-g1615|SOCG_02352	1643.58	-1.00348	0.294675	-3.40537	0.000660751	0.0177998	2447.31	2639.35	2406.42	1280.35	1252.22	1377.2	950.557	795.257
STRG.2485|FA13DRAFT_1638140	3198.38	0.455273	0.13373	3.40443	0.00066303	0.0178007	3070.3	2307.89	2722.97	2690.91	4318.84	3580.89	3459.37	3435.86
STRG.2789|NA56DRAFT_622961	5839.45	0.35882	0.105527	3.40028	0.00067318	0.0179497	5274.83	4737.9	5558.4	4895.92	6751.05	5814.94	7371.49	6311.09
gene-g3936|SPOG_04971	260.549	-3.50098	1.02954	-3.40051	0.000672594	0.0179497	36.6466	973.85	872.601	32.0796	37.0883	36.9333	53.8466	41.3495
STRG.1272|SJAG_00632	5968.48	0.615328	0.181012	3.39938	0.00067538	0.0179497	5254.21	5854.39	3665.34	4084.49	7014.57	6543.76	8428.64	6902.48
gene-g1167|P167DRAFT_561345	7374.72	-0.508365	0.149683	-3.39628	0.000683093	0.018094	7848.11	9350.6	9747.51	7698.16	5702.81	7122.38	5005.53	6522.64
gene-g1860|SPAC1687.02	283.191	-2.14143	0.631444	-3.39131	0.000695584	0.0183634	239.348	767.586	714.325	125.488	134.689	62.3762	119.781	101.931
gene-g4207|V500_06803	11078.2	-0.417349	0.123187	-3.38793	0.000704233	0.01853	12982.1	12329.6	14786.3	10581.6	9053.45	10552.2	9126.45	9214.21
gene-g4887|FN846DRAFT_775751	9888.19	-0.357801	0.105699	-3.38509	0.000711559	0.0186608	10035.5	10054.6	11627	12713.9	8168.21	8474.96	9268.21	8763.21
gene-g408|SJAG_00139	42971.3	0.228994	0.0676672	3.38412	0.000714064	0.0186647	36164.5	38863.7	42201.4	41040.2	45026.2	45211.3	48586.1	46676.9
gene-g3402|SPOG_04430	9362.22	-0.37081	0.109741	-3.37897	0.000727579	0.0189553	11426.9	10917.6	10855.4	9035.13	8125.27	7224.15	8438.53	8874.76
STRG.1092	13257.1	0.316162	0.0936467	3.37612	0.000735168	0.0190741	10785.6	11384.5	12535	12533.7	13713.9	13942.7	16471.6	14689.7
gene-g3850|K493DRAFT_284921	1514.44	-0.621187	0.184031	-3.37545	0.000736953	0.0190741	2367.14	1701.41	1773.32	1501.14	1275.64	1171.2	1027.48	1298.18
gene-g592|RhiirC2_128241	462.936	-1.21782	0.361756	-3.36642	0.000761493	0.019645	921.892	625.973	623.732	418.922	344.531	293.825	158.243	316.372
gene-g1317|G7K_3723-t1	14239.6	-0.288107	0.085692	-3.36212	0.000773457	0.0198889	16327.2	16603.7	15871.3	13826.3	13362.5	12801.9	11811.1	13312.6
STRG.1793|SJAG_03945	16927.8	0.317773	0.0946129	3.35867	0.000783198	0.0200742	16021.5	14672.4	13649.2	15939.8	20365.4	17084.5	19917.7	17771.6
STRG.4617|PCON_12054	6847.82	0.227305	0.0677508	3.35501	0.00079361	0.0202755	6510.51	5944.69	6308.13	6473.48	7173.66	7305.4	7997.87	7068.84
gene-g717|SOCG_03143	8300.33	-0.497081	0.148429	-3.34894	0.000811218	0.0206403	10482.1	9929.37	8491.72	9962.61	8557.64	6770.28	5674.77	6534.18
gene-g504|SJAG_04749	43749.4	-0.141919	0.0423855	-3.3483	0.000813104	0.0206403	46148.4	48198.9	45328.4	43922.7	42195.8	41097.7	41720.1	41383.2
gene-g3095|SJAG_00602	18615.4	0.234826	0.0701894	3.34561	0.00082103	0.020775	15699.7	16853	17355.2	18506.2	19604.1	21285.9	19830.9	19788.1
gene-g3832|EXO70	14408.2	-0.376008	0.112433	-3.3443	0.000824915	0.0208068	14963.3	16927.9	18958.8	14251.8	12612	13471.6	11738.6	12341.4
gene-g290|TAPDE_003418	365.405	-2.60186	0.779608	-3.3374	0.000845673	0.0212626	329.82	1717.83	200.969	261.355	44.8964	175.638	95.6052	97.1232
gene-g4227|SPCC1442.04c	19385.4	-0.336186	0.100854	-3.33341	0.000857887	0.0214495	23547.8	23177.4	21080.9	18730.7	18685.7	17077.1	15861.7	16921.6
gene-g3230|FGENESH: predicted gene_6.69	16510.5	0.205978	0.0617958	3.3332	0.000858522	0.0214495	15559.9	15660.6	14303.2	15811.5	16519.9	17820.7	17999	18409.2
STRG.1740|G7K_1062-t1	4816.66	0.296099	0.0891049	3.32304	0.000890428	0.0220462	4325.45	4117.05	4040.2	4813.83	5448.08	5444.79	4862.68	5481.21
STRG.4300|AWRI1499_0547	13253	0.258973	0.0779542	3.32212	0.000893373	0.0220462	11552.9	11353.7	12950.5	12410.1	13245.4	15413.5	14399	14699.3
gene-g804|T552_03214	7603.21	-0.587356	0.176804	-3.32208	0.0008935	0.0220462	11021.5	9594.83	7013.09	8889.83	6860.36	4830.87	6340.71	6274.55
gene-g988	6883.84	-0.425431	0.128096	-3.3212	0.000896321	0.0220462	7048.75	8147.91	9418.46	6951.84	5732.1	6489.59	5522.02	5760.08
gene-g4357|NEOLI_004559	6018.19	-2.55993	0.770647	-3.32179	0.000894407	0.0220462	5361.86	2910.26	31438.6	1453.96	1637.74	1626.71	1683.53	2032.86
gene-g118|SPAC14C4.04	27304.1	-0.343198	0.103609	-3.31244	0.00092485	0.0226774	33222.5	32753.8	29926.7	26244.9	25562.6	25325.6	21832	23564.4
gene-g1064|spo12	12662.1	-0.854877	0.258553	-3.30639	0.000945068	0.0227956	9249.84	14904.3	17710.3	23365.3	9523.89	8450.34	8582.49	9510.39
STRG.4688|BDV41DRAFT_392198	15435.3	0.148814	0.0450272	3.30499	0.000949792	0.0227956	14509.8	14496.9	15400.7	14152.8	16409.6	16292.5	16476	15744.5
gene-g4296|QG37_02856	2938.65	-0.649612	0.19641	-3.30742	0.000941589	0.0227956	4202.91	3242.74	4379.66	2532.4	2461.49	2216	2151.67	2322.3
STRG.2506|SPOG_03015	19982.4	0.285266	0.0861928	3.30962	0.000934214	0.0227956	15814.2	19179.4	18645.3	18411.8	22174.9	20193.5	22541.9	22898
gene-g4042|CJF31_00004617	3398.34	0.414382	0.125381	3.30498	0.000949815	0.0227956	2938.6	2420.77	3067.64	3226.83	4200.74	3753.24	4074.76	3504.13
STRG.2062|DL546_009361	473.451	-0.898558	0.271597	-3.30843	0.000938207	0.0227956	461.519	654.706	771.596	577.433	227.41	393.955	369.234	331.758
gene-g2118|D0863_15507	626.903	-0.955166	0.288717	-3.30831	0.000938612	0.0227956	1132.61	749.115	802.834	624.609	365.027	415.294	336.266	589.471
gene-g223|FOXB_01329	18014.2	0.604483	0.183422	3.29559	0.000982143	0.0235002	19774.3	13723.2	11954	11727.9	21625.4	23791.6	20429.8	21087.3
gene-g3338|ran1	4072.28	0.220815	0.0670513	3.29322	0.00099047	0.023618	3692.15	3878.98	3591.41	3882.58	4093.38	4541.15	4331.9	4566.72
gene-g697|SJAG_03404	11860.1	0.504208	0.153139	3.29249	0.00099303	0.023618	12043	8789.27	10356.7	8046.32	14967.1	15223.9	12834.2	12620.3
gene-g871|rpl1101	13192.4	-0.497542	0.151665	-3.28053	0.00103613	0.0245693	18132.1	15910	14507.2	13230	11035.7	8726.92	12534.2	11463.4
gene-g3256|CALVIDRAFT_475286	20692.3	0.312593	0.0955473	3.2716	0.0010694	0.0252825	17599.6	18003.4	18694.3	19537.4	23461.3	20137.7	25990.3	22114.3
gene-g3557|ASPSYDRAFT_148703	1150.83	-1.04451	0.319538	-3.26881	0.00108002	0.0254576	2218.27	1826.61	1295.36	860.489	892.071	711.581	779.127	623.127
gene-g2824|G7K_3149-t1	14548.1	-0.366321	0.112107	-3.26758	0.0010847	0.025492	17238.8	13754	15801.6	18745.8	12855	12128.1	13548.5	12313.5
gene-g610|DV738_g338	21627.5	0.409445	0.125354	3.26631	0.00108959	0.0255312	19991.9	15398.9	19767.8	19158.1	24574.9	28647.9	22847.4	22632.6
gene-g1025|GcC1_209031	8296.81	-0.25667	0.0786668	-3.26274	0.00110339	0.0257784	9561.34	9643.06	8043.96	8883.22	7536.73	7321.82	7661.6	7722.74
gene-g1498|SJAG_01469	26983.3	-0.740939	0.227267	-3.26021	0.00111329	0.0257814	30433.9	30000.5	47840	26781.8	23748.2	22469.4	19761.7	14831
gene-g2007|PSEUBRA_SCAF21g03491	8743.03	-0.398453	0.122168	-3.26153	0.00110813	0.0257814	11501.3	10222.9	8951.97	9096.46	6997.98	7914.39	6852.8	8406.45
gene-g773|DV737_g5029	40217.5	-0.902344	0.27677	-3.26026	0.00111309	0.0257814	72445.8	57966.1	36640.9	42547	32922.7	17397.2	28135.4	33684.5
gene-g2467|SPBC21C3.17c	1956.47	0.424129	0.130382	3.25296	0.00114208	0.0263711	1755.6	1547.49	1442.19	1937.99	2077.92	2289.86	2419.8	2180.95
gene-g4200|TAPDE_000445	4255.14	0.328087	0.100978	3.24909	0.00115776	0.0265588	3897.14	3489.03	3499.77	4206.2	4704.36	4471.39	5213.23	4559.98
STRG.2359|SOCG_01394	38301.8	0.358353	0.110314	3.24847	0.00116027	0.0265588	29216.5	31565.4	36947	36546.2	38617.7	42137.6	47024.6	44359.4
gene-g3629|SPOG_04199	1004.45	-0.712213	0.219153	-3.24984	0.00115469	0.0265588	1528.85	1165.75	1312.02	984.089	932.088	828.947	616.488	667.362
STRG.1337|mde1	19266	0.201146	0.0619627	3.24624	0.0011694	0.0266906	16850.6	17715	18659.9	18472.2	19769	20165.6	22029.8	20466.1
gene-g3384|HYPSUDRAFT_355403	7373.97	-0.697848	0.215801	-3.23376	0.00122174	0.0277717	12396.9	8553.25	9355.99	6188.54	5599.36	5778.01	4838.5	6281.28
gene-g3049	18117.2	-0.489039	0.151252	-3.23328	0.00122378	0.0277717	16608.9	20543.2	24967	22516.1	13251.3	17336.5	14628.7	15085.8
gene-g4088|L211DRAFT_829545	17751.3	-0.306674	0.0953028	-3.21789	0.00129139	0.0292222	17620.2	20693	21911.9	18299.5	15312.6	16875.2	15035.3	16262.9
gene-g2674|SJAG_05274	5289.28	2.27446	0.708735	3.20918	0.00133112	0.0299503	2410.66	2028.77	1041.29	1767.21	1787.07	15185.3	16426.5	1667.44
STRG.1424|pof15	13855.8	0.263078	0.0819706	3.20942	0.00133003	0.0299503	12410.6	11852.4	12132.1	13987.7	14461.5	14616.6	14973.7	16411.9
gene-g2322|PNEG_02188	6180.39	-0.290411	0.0906688	-3.20299	0.00136008	0.0305152	6243.67	7082.73	6749.64	7122.62	5471.5	5043.44	6162.69	5566.8
gene-g2405|P167DRAFT_560853	1865.03	-0.94916	0.296454	-3.20171	0.00136612	0.0305641	3129.85	2908.21	1574.43	2216.32	1427.9	805.146	1519.79	1338.57
STRG.1749|DRE_03728	1326.3	-0.418965	0.13106	-3.19675	0.00138984	0.0310072	1591.84	1373.04	1448.43	1655.87	1242.46	1037.41	1243.97	1017.39
gene-g2881|SOCG_03320	1699.35	-1.38707	0.434338	-3.19352	0.00140549	0.0310919	2191.93	3663.48	2936.44	1042.59	1440.59	566.31	973.634	779.871
STRG.1608|stb3	20054.9	0.318595	0.09974	3.19426	0.00140192	0.0310919	17457.5	15824.8	18054.9	20059.2	22273.5	21748	24504.6	20517
gene-g4792|SOCG_03719	1451.24	-3.03368	0.94952	-3.19496	0.00139848	0.0310919	1202.47	8515.28	395.69	233.049	492.884	319.268	202.199	249.059
gene-g4923|SISNIDRAFT_430055	4780.62	-1.45215	0.454831	-3.19273	0.00140934	0.0310919	5474.09	3394.62	4014.17	15125.5	2956.33	2446.62	2159.36	2674.25
gene-g4428|SOCG_01183	25812.2	0.493603	0.154661	3.19151	0.00141532	0.0311369	22806.8	17294.3	21623.4	24032.4	25012.2	36199.5	28277.2	31251.6
gene-g4329|prp45	8463.2	-0.303294	0.0951276	-3.18828	0.0014312	0.0313992	10093.9	9948.86	9384.1	7971.79	7531.85	7340.7	7916.55	7517.92
STRG.3812|RhiirC2_863843	1040.41	1.10343	0.346983	3.18005	0.00147249	0.0321279	407.694	449.469	779.926	1005.79	1106.79	1474.05	1772.54	1327.03
gene-g1062|FN846DRAFT_496283	24694.6	-0.620347	0.195075	-3.18004	0.00147253	0.0321279	33073.6	31055.4	20220.8	35344.2	21296.5	18121.1	16397.9	22047
STRG.1292|SOCG_04329	2304.77	0.292288	0.0919455	3.17893	0.0014782	0.032163	2077.41	1967.2	1939.92	2303.13	2577.64	2433.49	2443.98	2695.41
gene-g4209|cw5	16377.7	-0.726601	0.229136	-3.17105	0.00151891	0.0329583	28926.8	20655.1	17770.6	14315.1	13233.7	9687.19	13330.9	13102
gene-g617|SOCG_03044	34905.1	-0.389472	0.122964	-3.16735	0.00153832	0.0332883	46472.5	39095.6	39739.8	33046.7	29233.4	31694.5	27281.5	32676.7
gene-g1942|SPOG_04097	319.544	-1.01411	0.320538	-3.16378	0.00155732	0.0335696	366.466	453.574	590.411	299.095	157.137	207.647	279.123	202.901
STRG.4330|L211DRAFT_790152	5923.59	0.782272	0.247294	3.16332	0.0015598	0.0335696	5127.1	4457.75	4126.63	3711.8	8560.57	4315.45	7931.93	9157.47
STRG.1282|EX30DRAFT_335224	12770.8	0.26577	0.0840503	3.16204	0.00156671	0.0336269	11027.2	10749.3	12368.4	12244	14027.2	12881.5	15108.9	13759.8
gene-g4737|K437DRAFT_252649	14310.2	-0.252786	0.0799922	-3.16013	0.00157697	0.0337556	14762.9	14882.8	14933.1	17662.7	12867.7	12861.8	12945.2	13565.5
gene-g2150|panB	2388.03	0.515463	0.16327	3.15711	0.00159339	0.0338328	1880.43	2140.62	1523.41	2318.22	2949.5	2451.55	2906.62	2933.89
gene-g144|PCON_13974	41334.4	0.273147	0.0865114	3.15735	0.00159209	0.0338328	35574.7	36593.8	42415.9	35147	45764	42496.3	48507	44176.7
gene-g3466|SOCG_03375	2420.97	-0.737194	0.233487	-3.15732	0.00159227	0.0338328	3994.48	3163.73	1956.58	2990.95	2144.29	1706.32	1743.97	1667.44
STRG.3979|AO090020000339	4227.74	0.254494	0.0807008	3.15355	0.00161299	0.0341574	3779.19	3616.28	3761.14	4264.7	4754.14	4351.56	4763.77	4531.14
STRG.3115|A9Z42_0036120	6954.35	0.294078	0.0933725	3.14951	0.00163544	0.0345404	6652.51	6106.83	5634.42	6597.08	7968.13	6925.4	8213.25	7537.15
STRG.3962|PRDX2	8928.64	-0.422432	0.134679	-3.13657	0.00170935	0.0360055	11058.1	10304.9	11396.9	8146.34	8430.76	6876.16	7868.2	7347.71
gene-g4633|SPOG_03362	20346.5	0.499344	0.15933	3.13403	0.00172426	0.0362231	19543	13800.1	15480.9	18617.5	22967.4	28698	20136.4	23528.8
gene-g4429|SJAG_03418	7906.7	-0.503859	0.160871	-3.13207	0.00173581	0.0363694	9603.71	7847.24	10588.9	9053.06	6486.55	5265.04	8045.12	6363.98
gene-g3083|ubl1	10558.8	0.415976	0.13305	3.12646	0.00176923	0.0368746	8912.01	7160.72	9446.58	10668.4	12319.2	12302.1	12447.4	11214.4
gene-g887|DEHA2E04730g	2115.82	0.328019	0.104905	3.1268	0.00176719	0.0368746	2043.05	1799.93	1659.82	2002.15	2330.71	2197.12	2394.52	2499.24
STRG.614|L873DRAFT_1739485	12725.2	-0.204804	0.0655375	-3.12498	0.00177816	0.0369632	12979.8	13981.8	13841.9	13701.8	12458.7	11336.1	12435.3	11066.3
gene-g3346|PISL3812_07404	4487.57	0.208026	0.066611	3.123	0.00179019	0.037116	4225.82	4030.85	4202.64	4197.71	5078.17	4594.5	5040.7	4530.17
gene-g2678|rtp1	6162.15	-0.468062	0.149983	-3.12076	0.00180383	0.0373011	6981.19	7174.06	8022.1	6435.74	4082.64	6151.44	5450.59	4999.44
gene-g1465|TRICI_005338	1791.49	0.8399	0.269225	3.1197	0.00181038	0.0373391	1141.77	964.614	1207.9	1821.93	1888.58	1834.35	3011.01	2461.74
gene-g4249|SPCC191.08	1732.76	-0.485595	0.156086	-3.11108	0.00186405	0.0382469	1949.14	2010.3	2278.34	1850.24	1367.39	1787.57	1236.27	1382.8
STRG.3821|SPOG_02021	6083.33	0.245665	0.0789621	3.11117	0.00186347	0.0382469	6113.12	5294.09	5317.87	5541.28	6390.9	6305.74	7078.08	6625.54
gene-g2831|SOCG_00272	18761.7	0.224601	0.0722769	3.1075	0.00188676	0.0386127	17229.7	16850	17303.1	17831.6	20714.8	18892.6	22244.1	19027.5
gene-g4439|NEOLI_004169	430442	-0.239569	0.0772025	-3.10312	0.00191493	0.0390882	458643	479796	507839	418115	395750	375998	416421	390971
gene-g963|ANO14919_145830	784.975	2.6486	0.853778	3.10221	0.00192079	0.0391071	327.529	168.294	211.382	156.624	213.746	2463.04	2582.44	156.743
gene-g2294|EZS28_017976	3627.47	-2.01572	0.650764	-3.09746	0.00195186	0.0395823	12861.8	1873.81	7298.4	1232.23	2018.38	1019.36	1432.98	1282.8
gene-g2147|SOCG_00481	5714.99	0.455333	0.14709	3.0956	0.00196412	0.0395823	4359.81	4034.96	4817.01	6069.65	6193.75	7069.03	6708.85	6466.87
STRG.555|T552_00375	6775.32	0.278125	0.0898215	3.09642	0.00195875	0.0395823	5593.19	5868.75	6474.74	6558.39	6947.23	7295.55	8135.23	7329.44
gene-g3186|rps902	14177.8	-0.412504	0.133232	-3.09614	0.00196055	0.0395823	16788.7	17208.1	18338.2	12429.9	12611	12588.5	11793.5	11664.4
gene-g920|tea3	1454.94	-0.362242	0.117122	-3.09287	0.00198233	0.0397397	1699.49	1584.43	1656.69	1606.81	1451.32	1336.98	1183.53	1120.28
STRG.1646|SJAG_01516	11006.1	-0.336838	0.108911	-3.09278	0.00198292	0.0397397	13174.5	12794.5	11190.7	11981.7	11357.8	9606.76	8930.84	9012.27
gene-g4881|SPBPB2B2.14c	80.4165	-1.62791	0.526463	-3.09217	0.00198698	0.0397397	155.748	84.1472	59.3535	186.817	55.6325	36.9333	32.9673	31.7333
gene-g1008|SOCG_01692	9157.93	-0.375844	0.121626	-3.09017	0.00200043	0.0399079	10580.6	10367.5	11853	8576.58	8618.15	8196.73	7215.44	7855.44
gene-g1763|RAG0_02610	18516.5	-0.268564	0.0869483	-3.08878	0.00200978	0.0399937	20028.5	21095.3	22311.7	17505.1	16835.2	16736.5	16860.6	16759
gene-g4784|CIMG_07661	12304.8	-0.433274	0.14035	-3.08709	0.00202125	0.0401211	17122	14565.7	12904.7	11962.9	11751.1	9305.55	10334.1	10492.2
gene-g29|mmf1	7464.5	-0.464492	0.150754	-3.08112	0.00206224	0.0406292	10353.8	9387.54	6762.13	8119.92	6326.48	5639.3	6563.79	6563.03
STRG.2418|ppp1	2958.17	0.400833	0.130041	3.08237	0.00205357	0.0406292	2411.81	2707.08	2360.6	2718.28	3488.25	2835.66	3901.13	3242.57
gene-g2868|SBOR_9886	27321.3	-0.178027	0.0577737	-3.08145	0.00205992	0.0406292	29507.4	30482.8	29482	26548.7	25798.8	25541.4	25206.8	26002.1
gene-g1327|SOCG_04337	29359.7	-0.174786	0.0567508	-3.07989	0.0020708	0.0406966	30247.2	29607.5	33860.7	30828.5	27469.7	27498.9	27555.2	27809.9
STRG.4055|cw5	1657.48	1.12755	0.366285	3.07835	0.00208149	0.0408055	839.437	751.167	776.802	1795.52	1427.9	2731.42	2706.62	2230.95
gene-g3000|DM01DRAFT_1326313	3050.69	-2.01347	0.654673	-3.07553	0.00210128	0.0410916	9529.27	1219.11	1094.4	7717.98	1429.85	1060.4	1165.94	1188.56
gene-g3407|mei4	668.52	1.82996	0.595378	3.07362	0.0021148	0.0412298	445.486	250.389	300.933	177.381	260.594	991.453	2074.74	847.184
gene-g2268|FN846DRAFT_733403	20166.1	-0.321733	0.104695	-3.07306	0.00211875	0.0412298	23653.1	24905.5	20579	20483.8	18630	15994.6	17584.8	19497.7
gene-g2464|SOCG_01383	2368.42	2.723	0.886401	3.07197	0.00212648	0.0412787	900.133	698.832	420.681	472.703	386.499	7448.21	8230.84	389.455
gene-g3168|mas2	6686.5	0.267352	0.0871567	3.06749	0.00215868	0.0413965	5754.67	6465.99	5475.1	6577.27	7381.55	6872.05	7486.87	7478.49
STRG.2664|SJAG_02723	3067.77	0.35008	0.114043	3.06973	0.00214252	0.0413965	2858.44	2503.89	2449.11	2978.69	3116.39	3808.23	3308.82	3518.55
gene-g1134|PCL_05197	10624	-0.375374	0.122355	-3.06792	0.00215552	0.0413965	10034.3	11995.1	13714.8	12249.7	8983.18	10423.4	8523.15	9068.04
STRG.2857|NCS6_1	1650.96	0.361244	0.117684	3.0696	0.00214342	0.0413965	1587.26	1236.55	1484.88	1472.83	1694.35	1826.15	1951.66	1954
gene-g1324|BJ085DRAFT_35802	6016.78	0.180845	0.0589551	3.0675	0.00215858	0.0413965	5413.4	5678.91	5669.82	5796.03	6105.91	6337.75	6831.92	6300.51
STRG.600|SPOG_02628	8511.97	-0.43767	0.142914	-3.06246	0.00219523	0.04197	10497	9789.8	10791.9	8096.33	6940.39	8431.46	6101.15	7447.72
gene-g2017|AA0114_g3132	11359.7	-0.314977	0.102869	-3.06192	0.00219919	0.04197	11939.9	13893.5	13316	11231.6	10029.5	11103	9175.9	10188.3
STRG.969|Z519_10489	3968.67	0.15447	0.0504733	3.06042	0.00221025	0.0420798	3674.97	3736.34	3746.56	3864.65	4250.51	4006.03	4313.22	4157.07
gene-g341|NFIA_011600	28923.6	-0.331013	0.10838	-3.05418	0.00225676	0.0428621	32957.9	34687.1	26812.2	34452.6	26735.8	26848	23128.8	25766.5
gene-g1466|SOCG_03185	15959.2	-1.61792	0.529868	-3.05345	0.00226227	0.042864	51134.7	24957.8	10344.2	9862.6	11964.9	4337.61	7949.51	7122.69
gene-g3528|SOCG_03440	4773.9	0.327029	0.107144	3.05225	0.00227136	0.0429335	4663.29	4599.36	3651.8	4026.94	4995.21	5389.8	5268.17	5596.61
gene-g3949|BGP75_25670	376.825	-1.19077	0.391126	-3.04448	0.00233084	0.0439529	474.116	594.161	267.611	760.476	164.945	302.032	240.661	210.594
gene-g4929|ZT1E4_G520	4801.66	-0.34511	0.113616	-3.03751	0.00238538	0.0448745	4499.52	5385.42	5874.96	5732.82	3896.22	4542.79	4203.33	4278.23
gene-g3851|pof13	4267.2	-0.295386	0.0972752	-3.0366	0.00239259	0.0449036	4506.39	4852.83	5193.95	4256.21	4072.88	3491.43	3901.13	3862.81
gene-g4046|SPOG_02340	3810.61	0.204521	0.0673699	3.03579	0.00239908	0.0449189	3437.91	3731.21	3686.17	3309.86	4075.81	4235.84	3961.57	4046.48
gene-g3212|A1O1_00443	26843.3	-0.791457	0.260838	-3.03429	0.00241104	0.0450364	50035.3	36701.5	25405.4	23966.3	24865.8	16061.9	19337.5	18372.6
gene-g2992|SPOG_00062	465.536	2.16575	0.714043	3.03308	0.00242074	0.0451112	156.893	135.456	155.152	231.162	2083.78	229.807	348.354	383.685
STRG.2872|PNEG_02761	5176.68	-0.205396	0.0677508	-3.03165	0.00243224	0.0452192	5613.81	5533.19	5566.73	5466.74	4461.33	5141.11	4625.31	5005.21
gene-g4732|SOCG_03792	241.047	-1.17727	0.388561	-3.02982	0.00244702	0.0453874	406.549	429.971	168.689	332.118	191.298	160.044	117.583	122.125
gene-g508|rps802	3807.33	3.3625	1.11217	3.02337	0.00249975	0.046257	1057.03	684.465	541.471	416.092	508.5	12839.7	14021	390.416
STRG.4489|SPCC970.08	13318.9	-0.15878	0.0526656	-3.01487	0.00257092	0.0474631	13214.6	14884.8	14053.2	14050.9	12773	12763.3	12503.4	12307.7
gene-g775|SPOG_02096	4313.96	-0.346995	0.115526	-3.00361	0.00266799	0.0491407	5221	4999.57	4572.3	4529.83	3997.73	3911.64	3164.86	4114.76
STRG.2725|GSTUM_00011246001	19934.6	0.303062	0.101008	3.00038	0.00269645	0.0495496	15944.7	16994.6	18473.5	19979	20458.1	20809	24074.9	22743.2
gene-g2976|SOCG_04741	62892.8	-0.782844	0.26148	-2.99389	0.00275445	0.0504983	118516	85780.9	56518.1	57383.8	53653.1	35789.2	46044.3	49456.9
gene-g2948|BS50DRAFT_530976	466.8	-1.02482	0.342797	-2.9896	0.00279343	0.0510946	713.464	692.675	366.534	731.227	187.394	341.428	328.574	373.107
gene-g4380|LIPSTDRAFT_63775	2095.24	-0.700936	0.234566	-2.98823	0.002806	0.0512063	3191.69	2983.12	1583.8	2619.21	1438.64	1584.85	1698.91	1661.67
gene-g3108|SPOG_04152	8092.97	-0.460774	0.154889	-2.97486	0.00293122	0.0533228	9967.89	11366	8688.52	7475.49	7091.67	5963.49	6689.06	7501.57
gene-g59|SPOG_03696	695.639	-1.01573	0.341488	-2.97442	0.00293545	0.0533228	1530	773.743	754.935	665.18	601.221	452.228	417.586	370.222
gene-g1844|mis6	7235.41	0.207767	0.0700347	2.96663	0.00301083	0.0543075	6268.87	6492.67	7379.62	6718.79	7701.68	7557.37	7885.78	7878.52
gene-g3686|NEOLI_001980	1071.84	-0.319843	0.107828	-2.96624	0.00301469	0.0543075	1196.74	1211.92	1209.98	1143.54	1020.9	1026.75	834.073	930.845
gene-g431|K435DRAFT_827901	1154.45	2.43481	0.82091	2.96599	0.00301709	0.0543075	389.371	426.893	238.455	386.842	3315.5	3909.18	362.64	206.748
STRG.3710|PACBIOSEQ_LOCUS5172	2843.56	0.276743	0.093276	2.96692	0.00300797	0.0543075	2525.18	2489.52	2399.13	2871.13	2990.49	2938.25	3298.93	3235.84
gene-g2596|AC631_02096	164745	-1.14659	0.386816	-2.96419	0.00303482	0.0545029	361643	265440	120839	159959	146205	54088.4	99344.8	110443
gene-g3435|T551_00161	21606.7	-0.379694	0.128229	-2.96106	0.00306581	0.0549348	27373.9	26223.1	21921.2	22216.1	19561.2	15514.4	19460.6	20583.4
gene-g1765|L873DRAFT_1716209	1791.32	-0.523049	0.176908	-2.95662	0.00311028	0.0556059	2441.58	2503.89	1773.32	1731.36	1599.68	1316.47	1520.89	1443.39
gene-g3218|tamm41	4823.97	-0.28673	0.097206	-2.94971	0.0031807	0.0562791	5352.7	5509.59	5087.74	5259.17	4441.81	4834.98	3750.58	4355.16
gene-g4317|NEOLI_003276	21969.8	0.272498	0.0923956	2.94926	0.00318538	0.0562791	21931.9	18658.1	18644.3	20369.6	22587.8	22640.1	26728.8	24198.1
gene-g4293|G7K_6053-t1	3991.4	0.414151	0.140433	2.94911	0.0031869	0.0562791	3611.99	2959.52	3154.07	3963.72	3843.52	4627.33	4818.72	4952.32
gene-g30|SJAG_01998	142.054	2.5393	0.8609	2.94959	0.003182	0.0562791	66.4221	14.3666	21.8671	64.1592	25.3762	266.74	365.937	311.564
gene-g1634|AJ80_00220	107426	-0.419671	0.142322	-2.94875	0.00319057	0.0562791	143945	121193	134793	91836.4	93703.6	89942.4	91974.4	92020.9
gene-g1494|T552_00980	3761.04	-0.35219	0.119367	-2.95047	0.00317296	0.0562791	4310.56	4188.89	4861.78	3510.83	3503.87	3251.77	3174.75	3285.84
STRG.4206|wtf20	41.174	1.77231	0.602643	2.9409	0.0032726	0.0574701	20.6137	12.3142	21.8671	19.8139	122.001	45.1407	39.5608	48.0808
gene-g2949	26869.3	-0.309775	0.105312	-2.94151	0.00326615	0.0574701	28810	31311	33791.9	25058.9	25101	22952	24149.6	23779.8
gene-g2477|SOCG_01370	5704.72	-0.370081	0.126084	-2.93519	0.00333344	0.0584089	5873.77	6187.9	7636.82	6031.91	4644.82	5671.31	4957.18	4634.03
STRG.798|SPOG_02062	5080.16	-0.194846	0.0664044	-2.93423	0.00334375	0.0584602	5468.37	5592.71	5400.13	5228.03	4745.35	4353.2	4878.06	4975.4
gene-g1783	22523.9	-0.283669	0.0967226	-2.93281	0.00335905	0.0585984	25156.8	27045.1	25183.6	21539.6	22248.1	18935.3	19525.4	20557.4
STRG.2067|SOCG_00691	558.419	0.521033	0.177755	2.93118	0.00337673	0.0587773	533.667	384.819	463.374	452.889	631.477	661.516	770.336	569.277
gene-g3241|mug100	444.758	-0.761455	0.260166	-2.92681	0.00342462	0.0594802	652.768	471.019	476.911	636.875	440.18	247.043	327.475	305.794
gene-g2312|AOL_s00054g190	26407.5	0.314349	0.107446	2.92565	0.00343733	0.0595703	26583.7	21175.3	23337.4	23072.8	31417.7	31998.2	26362.8	27311.8
STRG.2032	3564.89	0.654537	0.223963	2.92252	0.00347207	0.0596503	2967.23	3153.47	2665.7	2292.75	5456.86	3910	5105.54	2967.55
gene-g4869|CAter282_1164	1684.98	-0.664187	0.227249	-2.92273	0.00346982	0.0596503	2790.87	1899.47	1875.36	1699.28	1567.47	1110.46	1079.13	1457.81
STRG.4571	1697	0.257313	0.0880297	2.92302	0.00346654	0.0596503	1554.05	1438.71	1656.69	1535.1	1824.16	1936.95	1918.7	1711.68
gene-g4133|ARB_00760	54165.5	-0.868476	0.297053	-2.92364	0.00345969	0.0596503	104643	77647.3	43918.5	53765.4	46418.9	25926.3	37184.9	43818.9
gene-g2870|PARPA_06452.1 scaffold 22648	100.737	-2.2552	0.772636	-2.91884	0.00351333	0.0602285	262.253	275.018	49.9819	79.2555	15.6161	64.0177	39.5608	20.1939
gene-g3254|T551_03430	9318.59	-0.330439	0.113322	-2.91593	0.00354626	0.060531	9694.18	11733.4	10274.4	9821.08	9109.08	7081.34	8691.28	8143.93
gene-g3292|SJAG_01609	24397	-0.288186	0.0988288	-2.91602	0.00354531	0.060531	30048	28395.6	24522.4	24337.1	23142.1	20160.6	21870.5	22699.9
gene-g2819|SJAG_03649	29738.2	0.295917	0.101578	2.91321	0.0035773	0.0609295	24451.3	25415.5	31362.6	25565.6	30930.7	32146.7	35278.3	32754.6
STRG.3122|LCOR_09491.1	3758.9	0.208734	0.0716886	2.91167	0.00359497	0.061099	3311.94	3660.4	3682	3295.71	4193.91	4082.36	3963.77	3881.08
gene-g3669|K489DRAFT_338054	20296.9	-0.640925	0.22019	-2.91078	0.00360526	0.0611428	35998.5	24259	20769.6	17904.2	18056.1	14639.5	15321	15427.2
gene-g795|K504DRAFT_421325	1385.42	-1.02452	0.352259	-2.90842	0.00363264	0.0614754	2869.89	1580.32	1875.36	1105.8	1086.3	1158.06	598.906	808.719
gene-g4077|C7212DRAFT_280803	220.407	-2.51006	0.863382	-2.90724	0.00364635	0.0615759	742.095	101.592	35.4038	620.835	62.4645	56.631	69.2313	75.0061
STRG.3579|CORT_0G03710	10239.5	0.442643	0.152431	2.9039	0.00368546	0.0619721	7353.38	8907.29	8349.06	10112.6	9804.98	10970	12469.3	13949.2
gene-g309|SOCG_00924	19762.7	-0.327587	0.112797	-2.90422	0.00368167	0.0619721	20131.6	21044	26036.4	20776.3	16622.4	19505.7	16452.9	17532.2
gene-g4751|SOCG_03760	949.58	-0.424916	0.146515	-2.90016	0.00372969	0.0622817	979.153	1210.9	1116.26	1046.36	708.582	752.618	938.469	844.299
gene-g3816|NEOLI_004587	1118.82	-0.7016	0.241918	-2.90016	0.00372973	0.0622817	1069.62	1165.75	1784.77	1522.84	733.958	1098.97	742.863	831.798
STRG.2046|SJAG_00800	18460	0.181038	0.0624222	2.90022	0.00372903	0.0622817	18092	18158.3	15799.5	17163.5	20057	19219.3	19694.7	19495.8
gene-g3837|FN846DRAFT_814922	7173.33	-0.282571	0.0974487	-2.89969	0.00373533	0.0622817	8756.26	8192.03	7536.85	7011.28	6273.78	6779.31	6030.82	6806.32
gene-g2890|SOCG_04751	925.598	-1.53818	0.531527	-2.89389	0.003805	0.0631773	2584.73	1496.18	629.98	797.273	735.91	368.512	545.059	247.135
STRG.729|TRICI_003115	7026.81	0.220636	0.0762337	2.89421	0.00380117	0.0631773	5905.84	6738.96	6260.23	7054.69	7539.66	7341.52	7791.27	7582.34
STRG.1098|SJAG_01416	11317.6	-0.930149	0.321811	-2.89036	0.00384801	0.0637578	16321.5	14273.2	15549.6	13235.7	5830.67	14120	5849.5	5361.01
gene-g4566|SPCC1393.09c	52071	1.19403	0.41398	2.88427	0.00392316	0.0640206	26519.6	12752.4	59402.4	28022.5	60374.9	87130.5	90879.9	51485.9
gene-g1649|T552_00431	7589.79	-0.256626	0.0889875	-2.88384	0.00392854	0.0640206	8014.16	8812.88	8705.18	7519.84	6475.81	6647.99	6972.58	7569.84
gene-g2529|T552_03049	15449.8	-0.298012	0.103319	-2.88437	0.00392194	0.0640206	17478.2	19656.6	15866.1	15158.6	14018.4	12969.3	13722.1	14729.1
gene-g4205|PAC_16030	11049.4	-0.685515	0.237653	-2.88452	0.00392006	0.0640206	19961	14271.2	10912.7	9360.64	9236.94	8030.12	7759.4	8863.22
STRG.1936|PEX2_078580	8005.01	0.43556	0.151021	2.88411	0.00392525	0.0640206	5535.93	5946.74	7276.53	8462.41	8800.66	9040.45	9673.7	9303.64
gene-g1852|SJAG_00723	9137.34	0.278026	0.0963356	2.88601	0.00390154	0.0640206	8437.89	8096.6	8901.99	7603.81	10240.3	11219.5	9482.49	9116.12
STRG.3987	11761.1	0.190934	0.0661708	2.88547	0.00390827	0.0640206	10821.1	11424.5	10017.2	11671.3	12718.4	12261	12769.3	12405.8
gene-g3369|meu25	2718.11	-0.594869	0.206022	-2.88741	0.00388432	0.0640206	3034.8	3570.1	2287.71	4190.16	2218.47	2284.94	1875.84	2282.88
STRG.3525|PSEUBRA_SCAF5g02412	1681.42	1.33976	0.464706	2.88304	0.00393861	0.0640529	1887.3	988.216	525.851	408.543	2216.51	2532.8	2758.26	2133.83
gene-g4658|MYCTH_2296478	2190.43	-0.246395	0.0855208	-2.88111	0.0039628	0.0643143	2535.49	2190.9	2410.59	2372.95	2034.98	2147.88	1905.51	1925.16
gene-g4172|FN846DRAFT_1007157	73.8052	-3.16396	1.1	-2.87634	0.0040232	0.065161	439.76	54.3878	22.9084	14.1528	14.6401	12.3111	12.088	20.1939
gene-g194|set3	2201.44	-1.13185	0.393672	-2.87511	0.00403891	0.065282	4404.47	3523.92	2097.16	2067.25	1993.98	903.634	1783.53	837.568
gene-g2451|BK809_0000450	3934.37	0.217345	0.0756217	2.8741	0.00405175	0.0653562	3444.78	3534.18	3778.84	3794.83	3925.5	4223.53	4529.71	4243.61
gene-g2465|SPBC21C3.19	33108.9	0.340947	0.118714	2.872	0.00407879	0.0656585	26685.6	25812.7	32774.6	31586.2	39492.2	40693.1	34235.4	33591.2
gene-g2454|MRI1	110.425	-1.07545	0.374631	-2.87069	0.00409575	0.0657978	214.154	121.09	127.037	136.81	94.6728	50.0651	62.6379	76.9293
gene-g4649|SEPMUDRAFT_87355	916.273	-1.66226	0.579247	-2.8697	0.00410866	0.0658717	1201.32	808.634	3139.49	420.809	398.211	456.331	573.631	331.758
gene-g3606|mug97	4873.17	-0.33039	0.115186	-2.86832	0.00412658	0.0660216	5644.73	5726.11	4616.04	5727.16	4722.9	3806.59	4393.44	4348.43
gene-g466|abc1	2847.93	-0.245102	0.08547	-2.8677	0.00413469	0.0660216	2890.5	2914.37	3316.51	3236.27	2600.09	2743.73	2438.48	2643.48
gene-g1389|PNEG_01792	4965.23	-0.198062	0.069152	-2.86415	0.00418127	0.066631	5558.84	5405.94	5070.04	5189.35	4486.71	4734.03	4350.58	4926.36
STRG.2815|SJAG_02833	84.0559	-1.01852	0.356059	-2.86055	0.00422906	0.0672573	101.923	118.011	145.781	84.9166	45.8724	71.4043	43.9564	60.5818
gene-g3510|TRICI_001211	137.066	-2.22645	0.779149	-2.85753	0.00426946	0.0677638	90.4714	363.269	398.814	50.95	87.8407	41.8577	29.6706	33.6566
gene-g1405|T552_02699	7743.24	0.240129	0.0841337	2.85414	0.00431533	0.0682184	7109.45	7047.84	6701.74	7543.43	7876.38	9298.98	7846.22	8521.84
gene-g2217|SPBC1683.01	25291.6	1.07308	0.375921	2.85452	0.00431015	0.0682184	12266.3	12257.8	10752.4	29909.5	38017.5	41260.2	19271.6	38597.4
gene-g3824|SPOG_02271	8415.2	0.216908	0.0760715	2.85137	0.00435315	0.0684067	8116.09	8208.45	7271.33	7541.54	9054.43	9615.79	8336.33	9177.67
gene-g3946|LIPSTDRAFT_715	6248.05	0.377003	0.132199	2.85177	0.00434759	0.0684067	5388.2	4821.02	6286.27	5250.68	6413.35	8378.11	6807.75	6639
gene-g4482|T551_02462	1375.45	-0.548902	0.192495	-2.85151	0.0043512	0.0684067	1902.19	1555.7	1732.71	1345.46	1177.07	1136.72	1306.6	847.184
STRG.4558|msd1	5236.25	-0.314038	0.110312	-2.84681	0.00441602	0.0688482	4902.63	5841.04	5887.45	6583.87	4417.41	4850.57	4537.4	4869.62
gene-g3772|ACN38_g3996	5125.67	-0.982668	0.345095	-2.84753	0.004406	0.0688482	11847.2	6314.12	5508.42	3558.01	3266.7	3509.48	2931.89	4069.56
gene-g4904|T551_01173	13313.5	-0.286827	0.100752	-2.84688	0.00441504	0.0688482	13253.5	15539.5	16417	13321.5	11955.1	12976.7	11490.2	11554.8
gene-g814|TRICI_004974	227.443	-1.1143	0.391291	-2.84776	0.00440286	0.0688482	453.502	311.96	183.267	296.265	188.37	153.478	92.3084	140.396
STRG.344|TAPDE_002955	969.927	0.605177	0.212633	2.84612	0.0044256	0.068862	773.015	568.506	859.064	877.472	1115.58	1469.12	1041.77	1054.89
STRG.143|SOCG_01064	6825.25	-0.264485	0.0930253	-2.84315	0.004467	0.0693699	7395.75	7112.49	8020.01	7269.81	5559.34	6769.46	5889.06	6586.11
gene-g1547|SPAC343.17c	15162.8	-0.42658	0.15011	-2.84178	0.00448628	0.0693972	18679.5	19112.7	18962.9	12798.8	13932.5	12993.9	11763.8	13057.8
STRG.2596|SJAG_02912	2904.99	0.27639	0.0972446	2.84221	0.00448013	0.0693972	2461.05	2946.18	2412.67	2689.03	3306.72	2971.08	3276.95	3176.22
gene-g1835|SOCG_02121	1191.29	-0.83939	0.295476	-2.84081	0.00449998	0.0694733	2238.88	1444.87	1299.53	1130.33	1160.47	636.073	806.6	813.527
gene-g1292|SPAC4G9.19	7417.05	-0.43274	0.152555	-2.83662	0.00455941	0.0702261	7094.56	9163.83	10150.5	7676.46	6278.66	7370.24	5882.46	5719.69
STRG.4129|ABSGL_00156.1 scaffold 349	4318.09	0.351472	0.123927	2.83612	0.00456647	0.0702261	3416.15	3501.34	3747.6	4511.9	4646.77	4447.59	5291.25	4982.13
gene-g117|SJAG_03449	4372.27	0.750664	0.264828	2.83454	0.0045892	0.0704389	2366	2981.07	4416.11	3275.9	3666.86	6776.85	5012.13	6483.22
gene-g1484|TRICI_003885	929.439	-1.75776	0.620294	-2.83376	0.00460045	0.070475	648.188	2577.78	2180.46	332.118	574.869	307.777	352.75	461.576
gene-g3155|T551_01870	8757.89	-0.247055	0.0872563	-2.83138	0.00463482	0.0708645	9430.79	9856.51	10070.3	8668.1	7547.47	8548	7437.42	8504.53
gene-g4332|Glove_350g9	17009.9	-0.205265	0.0725458	-2.82946	0.0046627	0.0711534	18207.7	19941.9	17678	17045.6	16549.2	16214.5	14971.5	15470.5
STRG.4506|gyp3	2904.7	-0.360792	0.127662	-2.82616	0.00471103	0.0717526	3697.88	3542.39	2871.88	2952.27	2833.35	2371.94	2503.32	2464.62
gene-g3272	9692.72	0.126881	0.0449547	2.82241	0.00476638	0.0719462	9259	9138.18	9208.12	9463.49	10216.9	10581.8	9926.45	9747.9
STRG.667|BN980_GECA25s00450g	2558.97	0.180488	0.0639432	2.82263	0.00476319	0.0719462	2364.85	2332.52	2333.53	2563.54	2697.69	2632.11	2785.74	2761.76
gene-g1286|RIM9	540.428	-1.00512	0.356056	-2.82294	0.00475858	0.0719462	886.391	465.888	565.42	968.05	525.092	315.164	263.738	333.681
gene-g495|nuf2	18382.6	-0.238523	0.0844444	-2.82462	0.00473365	0.0719462	21203.5	20798.7	20497.8	17096.5	17043.1	16748.8	16591.3	17081.2
gene-g2034|SAMEA4029009_CIC11G00000005008	19067	-0.200399	0.0710076	-2.82223	0.00476916	0.0719462	20443.1	22145.1	20141.7	18828.8	18241.6	18319.7	16679.3	17737
gene-g2670|T552_01762	21499.4	-0.654158	0.231991	-2.81976	0.00480603	0.0720379	18831.8	26634.6	33016.2	26685.5	15163.3	23200.7	12966	15497.4
gene-g1230|LOTGIDRAFT_231207	1209.04	-0.551908	0.195715	-2.81996	0.00480295	0.0720379	1655.97	1610.08	1304.74	1179.4	841.319	1048.91	1185.72	846.222
gene-g3739|SJAG_01538	28552.7	0.439901	0.156039	2.81918	0.00481467	0.0720379	22047.5	19496.5	25728.2	29659.5	27930.4	36192.2	34671.7	32695.9
gene-g4345|SPOG_02471	5266.11	-0.257904	0.0914949	-2.81878	0.00482072	0.0720379	6116.55	5888.25	5597.97	5338.43	5016.68	4341.71	5223.12	4606.14
STRG.3431|TAPDE_001831	3966.39	0.27551	0.0976643	2.82099	0.00478763	0.0720379	3440.2	3369.99	3735.11	3808.04	4514.04	3987.15	4817.62	4058.98
gene-g450	13031.6	0.1613	0.0572375	2.81808	0.00483116	0.072058	11626.1	12137.7	13295.2	12155.3	13795.9	13508.6	13786.9	13947.3
gene-g4191|NEOLI_001243	6331.71	0.215177	0.0764126	2.81599	0.00486272	0.0722303	5338.96	5834.89	6139.44	6128.15	6527.54	7144.54	6501.15	7039.03
STRG.4025|SPOG_04781	4499.99	0.233655	0.0829886	2.8155	0.00487007	0.0722303	3774.6	4306.9	4062.07	4399.63	4720.95	4555.1	5087.95	5092.72
gene-g1842|C2G38_2131958	17125	-0.238008	0.0845192	-2.81603	0.00486216	0.0722303	17945.4	20863.4	18500.6	16828.6	15349.7	15621.1	15254	16636.9
gene-g1711|AOL_s00004g547	22155.2	-0.258233	0.0917471	-2.81462	0.00488345	0.0722933	26082.1	23569.4	25902.1	20978.2	21484.9	19324.3	19781.5	20118.9
gene-g3883|T552_02845	84906.4	0.24186	0.08614	2.80775	0.0049889	0.0737166	77663.4	79489.3	84898.4	69172.1	89448.2	86408.3	99741.5	92429.6
gene-g875|AOL_s00215g348	792.211	1.55149	0.553744	2.80182	0.00508158	0.0749311	541.683	252.441	381.112	436.849	526.068	444.02	2012.1	1743.41
STRG.4681|FN846DRAFT_775751	62.9849	-9.47956	3.38401	-2.80128	0.00509002	0.0749311	187.814	316.065	0	0	0	0	0	0
gene-g2229|cwf17	1614.01	1.26694	0.453334	2.79473	0.00519434	0.076325	554.281	538.747	1434.9	1262.43	2387.32	3218.12	1074.73	2441.54
gene-g1595|SOCG_05279	6913.33	0.19954	0.0714566	2.79246	0.00523087	0.0766802	6537.99	5832.84	6509.1	6864.09	7154.14	7668.99	7480.28	7259.24
STRG.4720|SOCG_04777	216.286	1.02058	0.365535	2.79203	0.00523788	0.0766802	128.263	157.006	113.501	172.664	284.994	410.37	161.54	301.948
gene-g1345|zhf1	29706.5	-0.300186	0.107654	-2.78843	0.00529643	0.0768274	32329.2	33483.4	37863.4	27468.6	27115.5	26751.2	25266.1	27374.3
gene-g2854|AFUA_4G06130	6360.36	0.187663	0.067258	2.7902	0.00526755	0.0768274	5482.11	5855.41	6141.53	6308.36	6609.53	6944.28	6959.4	6582.26
STRG.216|rna1	13012.8	0.166479	0.0596985	2.78866	0.00529263	0.0768274	11630.7	12484.6	12832.9	12101.6	14656.7	13239.4	13694.6	13461.7
gene-g4418|SPCC645.12c	7942.3	0.296988	0.106443	2.79011	0.00526896	0.0768274	6466.99	6429.05	7207.81	8405.8	8612.29	8959.19	8667.1	8790.13
STRG.3778|FOMG_14439	2027.53	0.56338	0.202041	2.78845	0.00529608	0.0768274	1177.27	1402.79	1908.68	2056.87	2429.28	2403.95	2437.38	2404.04
gene-g1715|SOCG_02242	18501.7	-0.408737	0.146797	-2.78437	0.00536315	0.077653	22024.6	19887.5	25485.6	17024.8	15615.2	18162.1	14294.6	15519.5
STRG.4454|SPOG_03378	2560.49	0.35634	0.128039	2.78306	0.00538483	0.0776827	1936.55	2082.13	2399.13	2565.43	2823.59	3167.23	2653.87	2856
gene-g1260|SJAG_02170	1639.76	-1.10023	0.395328	-2.78307	0.00538473	0.0776827	1831.19	1848.16	3930.87	1335.08	1413.26	639.356	1014.29	1105.86
gene-g172|E3Q13_00103	1572.24	-1.81829	0.654084	-2.77991	0.00543743	0.078299	4875.15	869.179	567.503	3487.24	562.181	500.651	1112.1	603.895
STRG.1380|SPAC17H9.06c	5785.22	0.273795	0.0985472	2.77832	0.00546411	0.0785404	4524.72	5361.82	5576.11	5487.5	5838.48	6205.61	6587.96	6699.58
gene-g3288|SPBC18H10.18c	1455.23	0.181974	0.0655361	2.7767	0.00549134	0.0787116	1345.62	1358.67	1325.56	1423.77	1551.85	1572.54	1571.44	1492.43
STRG.3304|G7K_2643-t1	5532.23	0.23659	0.0852138	2.77643	0.0054959	0.0787116	4725.13	5178.13	4896.14	5516.75	6342.1	5604.83	6284.67	5710.08
gene-g47	2145.08	0.20898	0.0753657	2.77288	0.00555628	0.0794328	1983.5	1887.15	2002.4	2085.18	2215.54	2206.97	2468.15	2311.73
gene-g4782|B0A51_01650	8557.45	-0.342368	0.123744	-2.76674	0.00566196	0.0806524	10159.1	10645.6	8160.59	9307.81	7287.85	7506.48	6753.9	8638.2
gene-g3938|Amal_00319	25843.3	0.256133	0.0925642	2.76709	0.00565589	0.0806524	20596.6	22866.5	25731.3	25025.9	26269.3	29384.1	27670.6	29202.4
STRG.3595|SJAG_01538	10238.1	0.484215	0.175112	2.76518	0.00568914	0.0808941	7398.04	6800.53	9641.3	10303.2	9709.33	12828.2	12752.8	12471.2
STRG.1700|WICANDRAFT_38509	8557.9	0.255042	0.0924406	2.75898	0.00579823	0.0822898	7482.79	7126.85	8662.49	7940.65	8731.37	8856.6	9638.54	10023.9
gene-g650|Moror_4430	29979.5	0.226755	0.0822045	2.75842	0.00580808	0.0822898	27123.1	29699.8	26283.2	27405.4	31554.3	29026.3	33731	35012.4
gene-g2255|PNEG_03399	8489.83	0.42211	0.153101	2.75708	0.00583205	0.0824818	6897.59	7915.99	6141.53	8071.8	8402.45	11894.2	8784.69	9810.41
gene-g1500|saf5	10203.6	-0.719322	0.261054	-2.75546	0.00586102	0.0827438	10752.4	10433.2	19580.4	10018.3	8196.52	9506.63	7136.32	6005.29
gene-g685|SPAC4H3.07c	14072.2	-0.205136	0.0744898	-2.75389	0.00588922	0.082994	15655	16383	14290.7	13956.5	12901.8	13100.6	12600.1	13689.6
gene-g786|Piso0_003933	12206.8	-1.3998	0.508635	-2.75207	0.00592191	0.0833065	12272	9146.39	7166.16	42231.9	7806.11	6313.95	6541.81	6176.46
gene-g3723|PV08_10614	7640.6	-0.307438	0.111811	-2.74961	0.00596657	0.0837859	8566.15	8017.58	9514.26	7710.43	6578.29	7866.79	6342.91	6528.41
gene-g2061|SPAC1751.04	7432.39	-0.116672	0.0424544	-2.74818	0.00599269	0.0838554	7763.36	7782.59	7747.19	7637.78	6794.97	7185.58	7314.34	7233.28
gene-g1075|SPOG_03770	8217.34	-0.270403	0.0983831	-2.74847	0.00598746	0.0838554	9638.07	9356.75	8528.16	8419.96	6797.9	8342.82	6965.99	7689.08
STRG.1491|NEOLI_003553	1347.18	0.270887	0.0986958	2.74467	0.00605719	0.084311	1204.76	1240.66	1156.87	1281.3	1570.4	1473.23	1539.57	1310.68
gene-g4848|LAWI1_G001464	3209.58	-1.01107	0.368355	-2.74481	0.00605454	0.084311	3819.27	5128.87	4568.14	3645.75	2538.6	3353.54	1679.13	943.346
gene-g3591|B9Z19DRAFT_974317	6761.74	0.262977	0.0958098	2.74478	0.0060552	0.084311	5936.76	6187.9	5654.2	6808.43	6671.99	7429.33	8060.5	7344.83
gene-g3340|LOC113045037	926.952	2.33939	0.85586	2.73338	0.00626878	0.0869517	471.826	333.51	134.326	283.999	211.794	3342.05	241.76	2396.35
gene-g2512|mcm7	4383.7	0.218305	0.0798663	2.73338	0.00626886	0.0869517	3839.88	3928.24	4369.25	4071.28	4636.04	4394.24	5087.95	4742.69
gene-g3477	1087.09	-1.377	0.503975	-2.73228	0.00628973	0.0870886	1149.79	805.555	3503.94	819.917	642.213	665.62	592.312	517.35
gene-g1083|SPOG_03762	35340.1	0.274512	0.100581	2.72928	0.00634737	0.0877333	27190.7	30878.9	35130	34750.7	37386	37923.1	41035.5	38426.2
STRG.1194|PNEG_01583	5028.24	-0.442846	0.162422	-2.72651	0.00640074	0.0883169	6077.62	5516.77	7146.37	4435.48	4733.64	4032.29	4120.91	4162.84
gene-g632|SOCG_03056	38929.7	-0.27549	0.101119	-2.72442	0.0064414	0.0884693	38259.1	40589.7	47613	44080.2	38369.8	36774.9	31816.7	33934.5
gene-g2188|EF902_01840	1972.08	-0.579552	0.212684	-2.72495	0.00643118	0.0884693	3150.47	2447.45	1813.93	2040.83	1761.69	1720.27	1335.18	1506.85
gene-g1417|G7K_3389-t1	4029.84	0.630642	0.231494	2.72422	0.0064453	0.0884693	2304.16	2582.91	3487.28	4276.02	4064.1	4677.4	5863.78	4983.1
rna-g352	56.4787	9.21049	3.38403	2.72176	0.00649361	0.0889781	0	0	0	0	0	320.088	0	131.741
STRG.3732|BZG36_01310	952.468	0.917395	0.337441	2.71869	0.00655418	0.0895033	521.07	458.705	749.729	907.665	1455.23	714.864	1491.22	1321.26
STRG.2560|SISNIDRAFT_448686	8179.93	-0.284491	0.104644	-2.71867	0.00655454	0.0895033	9380.4	8916.52	9489.27	8148.22	7639.21	6263.06	7808.85	7793.9
gene-g3647|SpCBS45565_g07006	577.656	-1.05077	0.386926	-2.71568	0.00661391	0.0901587	1401.73	680.361	541.471	493.46	308.419	387.389	397.805	410.61
gene-g4617|SOCG_03891	3605.29	-0.47269	0.174129	-2.7146	0.00663561	0.0902991	3724.22	3807.15	5045.05	4187.33	2649.86	3765.55	2580.24	3082.94
gene-g3380|SPOG_04451	7099.58	0.208856	0.0769995	2.71243	0.00667924	0.0907369	6416.6	6013.44	7199.48	6715.96	7490.86	7614	7980.28	7365.98
gene-g4189|B5807_00495	408977	-0.488821	0.180284	-2.71138	0.00670029	0.0908669	492349	547536	367428	503117	355137	251722	352740	401789
gene-g1893	1560.31	-1.164	0.430288	-2.70518	0.00682679	0.0924243	3798.65	2396.14	1245.38	1190.72	1327.37	674.648	803.303	1046.24
gene-g1669|sconB	16654.3	-0.193197	0.0714576	-2.70366	0.00685812	0.092609	17947.7	17188.6	18455.8	17481.5	15124.2	16607.7	14140.8	16287.9
gene-g3642|SPOG_04186	392.781	2.29796	0.850031	2.70338	0.00686382	0.092609	218.735	148.797	53.1058	110.392	514.356	43.4992	1372.54	680.824
gene-g822|SJAG_01537	2569.66	-0.968292	0.358353	-2.70206	0.00689116	0.0928198	5756.96	3083.69	2769.83	1993.65	2347.3	1327.14	1867.05	1411.65
STRG.4603|FN846DRAFT_417610	12610.5	-0.251236	0.0931147	-2.69813	0.006973	0.0937625	13313	13239.8	15569.4	12701.6	12359.2	11745.6	10624.3	11330.7
gene-g1846|SPOG_00715	25264.4	-0.398303	0.147798	-2.69492	0.00704051	0.09451	26326	29147.8	35804.7	23641.7	21083.7	24162.6	22436.4	19512.2
gene-g4790|cw4	11142.5	-0.414623	0.154303	-2.68708	0.00720803	0.0963832	12840.1	12320.4	15746.4	10024.9	8864.1	10420.9	8745.13	10177.7
gene-g4914|SPOG_00032	1215.52	-1.02974	0.383277	-2.68668	0.00721657	0.0963832	2639.7	2006.19	923.624	957.671	748.598	678.752	917.59	851.992
gene-g4799	428.866	-0.88968	0.33104	-2.68753	0.0071982	0.0963832	892.117	489.49	466.498	380.238	305.491	242.118	324.178	330.796
gene-g4083|SOCG_00492	8584	-0.337086	0.125493	-2.6861	0.00722905	0.0963873	11068.4	9050.95	10334.8	7876.49	7244.91	7939.01	7246.21	7911.22
gene-g1696|NEOLI_003234	31893.3	-0.35398	0.131818	-2.68538	0.00724481	0.0964351	36511.5	43684.7	29750.7	33199.6	29067.5	29189.6	25551.9	28190.7
STRG.3017|cyp6	25056.6	0.235193	0.0876913	2.68206	0.00731706	0.0972334	20974.5	21977.8	24171.5	24948.5	26649.9	25535.7	29779.4	26415.6
gene-g4219|GcM1_249158	1530.96	-0.570625	0.213202	-2.67646	0.00744048	0.0987078	1852.95	1589.56	2396.01	1480.38	1315.66	1015.25	1459.35	1138.55
gene-g702	19458.8	0.233987	0.0874772	2.67484	0.00747655	0.0990205	15876	16833.5	19596	19229.8	20541.1	20959.2	21592.5	21042.1
gene-g3750|SOCG_04456	3343.69	0.298907	0.111806	2.67346	0.00750742	0.0991135	2691.24	2815.85	3031.19	3454.22	3691.26	3626.03	4007.72	3432.01
STRG.3358|SPOG_02573	3049.57	0.311788	0.116626	2.6734	0.0075086	0.0991135	2386.61	2704	2737.55	3055.11	3425.79	2966.15	3629.7	3491.63
gene-g931|C7212DRAFT_294074	288.543	0.440886	0.165	2.67203	0.0075393	0.0993532	201.557	254.494	250.951	271.733	323.059	345.531	318.684	342.335
STRG.4286|AOL_s00210g279	13251.8	0.204747	0.0767492	2.66774	0.00763627	0.100464	11177.2	13462.5	12060.2	12550.7	13409.4	14443.4	14621	14289.6
STRG.3455|SJAG_00458	3347.63	0.365307	0.137093	2.66466	0.0077066	0.101221	2543.51	2891.79	2735.47	3532.53	3470.68	4097.13	3984.65	3525.29
gene-g1450|cdc42	8610.61	-0.364844	0.137072	-2.6617	0.00777478	0.101444	8903.99	10299.8	7991.9	11577.9	8307.78	7167.52	7344.02	7291.94
gene-g339|GcC1_141005	828.447	-1.01196	0.380155	-2.66197	0.00776857	0.101444	1202.47	1452.05	1164.16	612.343	756.406	592.574	295.607	551.968
gene-g2642|LYS9	9552.26	-0.381898	0.143436	-2.6625	0.00775632	0.101444	9363.22	10230	12499.6	11144.8	7399.12	10072.9	7691.27	8017
gene-g3122|D6D05_08327	2125.56	-0.501023	0.188142	-2.663	0.0077447	0.101444	3141.3	2537.76	1843.08	2441.83	1912.98	1539.71	1731.88	1855.92
STRG.1093|MPH_09398	3447.89	0.242684	0.0913263	2.65733	0.00787616	0.102429	2975.25	3218.12	2976.01	3462.71	3615.13	3516.87	4072.56	3746.46
gene-g4584|TAPDE_000952	446.925	-1.23465	0.464527	-2.65786	0.00786379	0.102429	755.837	1053.89	274.9	424.583	357.219	226.524	213.189	269.253
gene-g2861|J056_000754	15960.3	0.107121	0.0403659	2.65374	0.0079604	0.103355	15064.1	15002.8	15887	15517.1	16337.4	16290	16477.1	17107.2
gene-g1919|SOCG_02030	2906.2	-1.2548	0.472973	-2.653	0.007978	0.103414	7817.19	2251.45	1481.76	4833.64	1939.33	1644.76	1512.1	1769.37
gene-g1375|obr1	2722.01	-0.688467	0.259881	-2.64916	0.00806919	0.104425	4308.27	2914.37	3330.04	2886.22	2237.99	2629.65	1262.65	2206.91
gene-g4388|rad21	4213.17	0.232095	0.0876332	2.64849	0.00808532	0.104463	4122.75	3928.24	3523.72	3925.98	4881.02	4679.04	4476.96	4167.65
gene-g3515|SJAG_00700	33412.5	-0.216309	0.0817261	-2.64675	0.00812682	0.104828	34124.9	33148.9	40850.8	35525.3	31742.7	30296.8	31378.3	30232.3
gene-g260|SOCG_00718	95758.5	-0.286074	0.108173	-2.64459	0.00817907	0.10533	100355	110242	120017	90273.9	91675.5	90656.4	80171	82677.8
gene-g2120|SJAG_02895	4005.84	0.337783	0.127797	2.64312	0.00821465	0.105446	3046.25	3677.85	3296.72	4134.5	4022.13	4747.16	4396.74	4725.38
gene-g2040|DL98DRAFT_510786	1246.93	-0.777342	0.294064	-2.64344	0.00820681	0.105446	1257.44	2063.66	941.326	2037.06	1044.33	790.372	906.601	934.691
gene-g3374|D6D08_00705	17018.8	-0.230361	0.0872162	-2.64126	0.00825976	0.105808	17514.8	20995.7	17711.3	17276.8	16705.4	15416.8	15390.2	15139.7
gene-g1387|SOCG_04641	3822.92	-0.777527	0.294422	-2.64086	0.00826962	0.105808	6887.28	5745.61	2980.17	3702.37	3498.01	2198.76	2790.13	2780.99
STRG.4563|AOL_s00007g389	6388.31	-0.205275	0.0777703	-2.6395	0.00830286	0.106062	6905.6	7029.37	6382.06	7051.85	5372.92	6296.71	5916.53	6151.46
gene-g1898|UPF1	9626.37	-0.165912	0.0628969	-2.63784	0.00834352	0.10641	9827.03	10063.8	10882.5	9945.63	8815.3	9575.57	8671.5	9229.59
gene-g4690|109543016	6228.94	-0.350156	0.132797	-2.63678	0.00836976	0.106573	7819.48	7461.39	5613.59	7031.1	5862.88	5599.91	4826.41	5616.8
gene-g558|NEOLI_002781	1896.06	0.399824	0.15167	2.63615	0.00838526	0.106599	1406.32	1440.76	1669.19	2022.9	2262.39	2236.52	2134.08	1996.32
gene-g559	8777.33	-0.364895	0.138542	-2.63383	0.00844289	0.10716	11641	9644.09	10006.8	8234.08	8704.04	6908.17	8007.76	7072.69
gene-g296|VE02_06408	9023.02	0.279962	0.106469	2.62952	0.00855044	0.108351	9434.22	8155.09	7592.04	7421.71	10427.7	10534.2	9278.1	9341.14
gene-g1886|T551_01691	2479.08	-1.2092	0.460013	-2.62863	0.00857297	0.108463	4009.37	3719.92	2851.05	3263.63	1125.34	644.281	3151.67	1067.39
gene-g1434	7256.85	2.33531	0.889309	2.62598	0.00864	0.109137	2346.53	2010.3	1047.54	4196.77	4553.08	1176.12	21288.1	21436.4
gene-g3061|cog5	5856.2	-0.293698	0.111955	-2.62335	0.0087069	0.109538	6488.75	6373.63	7081.81	5858.3	4672.15	5768.16	4873.67	5733.16
STRG.3366|SOCG_03408	918.797	0.435626	0.166007	2.62415	0.00868656	0.109538	943.651	662.915	728.903	789.725	904.759	1149.04	1070.34	1101.05
gene-g3501|mug166	63554.1	0.408675	0.155798	2.6231	0.00871325	0.109538	45473.9	46343.5	59808.6	66821.8	65346.7	69316.4	82772.1	72550.1
gene-g3742|CTHT_0027180	4801.55	0.448378	0.17098	2.62239	0.00873149	0.109593	4141.07	3925.16	3134.28	5044.05	6141.04	4794.76	5922.03	5310.05
gene-g134|BN14_10418	5636.44	-0.766238	0.292313	-2.62129	0.0087598	0.109775	8014.16	5681.99	4399.45	10300.4	4592.12	3488.96	3350.58	5263.89
gene-g1303|chz1	284211	-0.761307	0.290634	-2.61947	0.00880675	0.110189	542511	392136	228951	266428	267427	152138	210935	213161
STRG.1501|pam18	13549.8	-0.175395	0.0669756	-2.61879	0.00882412	0.110232	15176.3	15150.6	13936.6	13227.2	13184.9	12399.7	12549.6	12773.1
gene-g2110|L873DRAFT_1731521	107303	-0.347006	0.132561	-2.61771	0.00885232	0.11041	127582	132970	96154.8	123875	91375.8	82390.8	98109.6	105965
STRG.2209|SJAG_03506	2209.06	0.286433	0.109457	2.61685	0.00887453	0.110513	1858.67	1992.85	1967	2141.79	2198.95	2236.52	2689.03	2587.71
STRG.2791|PNEG_00660	2033.33	-0.278317	0.106398	-2.61583	0.00890119	0.110671	2065.95	2491.58	2307.5	2049.32	1825.13	1723.55	1989.03	1814.57
STRG.3438|SJAG_00437	14744.3	0.387102	0.148165	2.61264	0.00898446	0.111531	11944.5	10580	15078.9	13507.4	15982.1	15260	19959.5	15641.7
gene-g3935|FOMG_14439	582.962	-1.56773	0.600324	-2.61147	0.00901548	0.111582	1328.44	1468.47	337.378	352.876	371.859	138.705	327.475	338.489
gene-g3842|G7K_2905-t1	2372.6	-1.05398	0.403603	-2.61142	0.00901675	0.111582	2822.94	3946.71	3399.81	2640.91	2843.11	872.446	1576.94	877.956
gene-g4417|SOCG_01195	1050.05	-0.607421	0.23318	-2.60495	0.00918873	0.113533	1500.22	1434.61	1237.05	900.116	958.44	733.741	673.632	962.578
gene-g785|SPOG_02087	13322.7	-0.27992	0.10751	-2.60367	0.00922317	0.113604	13252.3	15077.7	17188.6	12926.2	12004.9	12256.9	11969.3	11905.8
gene-g1267|RhiirA1_410586	2142.78	-1.25198	0.480773	-2.60411	0.00921137	0.113604	5880.64	3230.43	1321.4	1640.78	1844.66	1025.92	1163.75	1034.7
gene-g2237|SJAG_01449	9021.87	0.279788	0.107525	2.60208	0.00926607	0.113875	7530.89	7739.49	7727.41	9599.35	9917.22	9040.45	10353.9	10266.2
STRG.3581|RhiirB3_405630	3126.09	0.281599	0.108233	2.60179	0.00927395	0.113875	2470.21	2892.82	2796.9	3125.88	3514.6	3075.31	3615.41	3517.59
gene-g3076|RhiirA1_436258	1779.34	-0.515314	0.198125	-2.60096	0.00929642	0.113975	2612.22	1814.29	1763.94	2184.24	1685.57	1144.11	1587.92	1442.42
gene-g2924|SJAG_02825	1278.37	-0.462221	0.177942	-2.5976	0.00938791	0.114918	1725.83	1375.09	1259.96	1565.3	1261.98	1016.9	874.732	1147.21
gene-g4304|coq3	887.737	-1.39727	0.538245	-2.59597	0.00943245	0.115286	1058.17	854.812	493.571	2740.92	703.702	363.588	365.937	521.196
gene-g1945|TAPDE_001898	36983.8	0.491061	0.189294	2.59418	0.0094818	0.11571	41104.9	28150.3	24629.6	29115.1	45288.7	51653.2	36532.2	39396.5
gene-g1030|SPOG_03818	3888.65	-0.34014	0.131241	-2.59172	0.00954961	0.116358	3941.81	4291.51	4494.21	4653.43	3451.16	4005.21	2826.4	3445.47
gene-g3464|SOCG_03372	157078	0.233961	0.090308	2.5907	0.00957816	0.116527	131124	134163	158154	154033	157513	167130	180883	173622
STRG.2666|SPBC30D10.09c	2534.5	-0.280546	0.108341	-2.58947	0.00961233	0.116763	2778.27	2804.56	2777.12	2760.73	2006.67	2511.46	2526.39	2110.75
gene-g1894|NADFUDRAFT_52988	19070.8	-0.615752	0.237881	-2.58849	0.00963981	0.116918	33157.2	23949.1	19235.7	15977.5	17747.7	12237.2	15243	15018.5
gene-g4494|L211DRAFT_790152	2002.37	-1.24751	0.482495	-2.58554	0.00972277	0.117744	3647.49	2630.11	2810.44	2184.24	674.422	2499.15	1046.16	526.966
STRG.3086|L211DRAFT_788492	5088.54	0.232599	0.0899808	2.58499	0.00973821	0.117751	4405.61	4500.85	4470.26	5338.43	5442.22	5486.64	5787.96	5276.39
STRG.2116|mpc2	13731.4	-0.232293	0.0899338	-2.58293	0.00979656	0.118276	14698.7	15237.8	15569.4	13831	14024.3	11169.4	12662.7	12657.8
STRG.3737|SPBC800.14c	8002.11	0.341267	0.132227	2.58092	0.00985379	0.118545	6449.81	6502.93	7160.95	8126.52	7566.99	10281.4	8650.62	9277.67
STRG.2643|BTUL_0029g00620	2432.73	0.200983	0.0778834	2.58057	0.00986381	0.118545	2376.31	2176.54	2132.56	2368.23	2514.2	2605.85	2772.55	2515.59
STRG.4564|SJAG_02620	938.652	-0.29961	0.116088	-2.58088	0.00985477	0.118545	1107.42	1061.08	899.674	1074.67	855.959	841.258	891.216	777.948
gene-g4747	12558.3	0.50402	0.195473	2.57847	0.00992403	0.119088	9947.27	8967.83	7964.82	14666	15108.6	15415.1	13875.9	14520.4
STRG.2349|SPOG_03151	3961.3	-0.279449	0.108435	-2.57711	0.00996307	0.119236	4310.56	4008.28	5084.62	3972.21	3409.2	3772.94	3635.19	3497.4
STRG.493|SPAC23D3.03c	4181.85	0.300494	0.116607	2.57699	0.00996648	0.119236	3994.48	3787.65	3483.11	3725.95	3953.81	4324.48	5109.93	5075.41
gene-g2505|D6C79_07784	9389.39	-1.09104	0.423632	-2.57545	0.0100111	0.119589	10008	6951.38	7477.5	26681.8	4894.68	5744.36	6062.69	7294.82
gene-g4920|D6C76_09092	779.279	-0.703609	0.273308	-2.57442	0.0100409	0.119765	1059.32	1165.75	733.068	903.89	750.55	383.285	645.06	593.317
gene-g3219|SOCG_02000	238.465	-1.227	0.476743	-2.57372	0.0100612	0.119826	293.173	438.181	157.235	448.171	179.585	128.035	75.8248	187.515
gene-g193|GSTUM_00010430001	1884.8	-0.638487	0.248222	-2.57224	0.0101044	0.12016	2552.67	2737.86	1945.13	1945.53	1903.22	1297.59	1008.8	1687.64
STRG.3341|TRICI_004801	3983.4	-0.308564	0.119989	-2.57159	0.0101231	0.120203	3715.05	5129.9	4351.55	4433.59	3812.29	3363.39	3565.96	3495.48
gene-g4505	5816.59	-0.214893	0.0836282	-2.56962	0.010181	0.120709	6273.45	6395.18	6761.09	5566.76	5370.97	5491.57	5593.45	5080.22
gene-g2906|PNEG_00660	9877.9	-0.23169	0.0901897	-2.56892	0.0102016	0.120773	9861.38	10601.5	11251.1	10960.9	8996.84	8050.63	9938.54	9362.3
gene-g4605|NEOLI_001794	2592.19	0.272394	0.106229	2.56422	0.0103409	0.122239	2077.41	2237.08	2481.39	2596.56	2761.13	3081.88	2729.69	2772.34
gene-g515|SOCG_04138	8678.23	-0.340134	0.132862	-2.56005	0.0104657	0.12353	10398.5	9825.72	10997.1	7566.07	7510.38	8021.09	7173.68	7933.33
gene-g3071|msh-2	8727.71	-0.51413	0.200871	-2.5595	0.0104823	0.123541	13395.5	10369.6	9839.15	7463.23	8297.04	7879.1	6142.91	6435.14
STRG.1602|GSI_13491	1522.4	0.431185	0.168528	2.55854	0.0105113	0.123699	1018.09	1402.79	1184.99	1579.45	1642.62	1715.35	1747.27	1888.61
STRG.2434|SJAG_02417	1615.92	0.301377	0.117871	2.55684	0.0105627	0.12412	1404.02	1336.09	1390.12	1659.65	1896.38	1603.73	1759.35	1878.04
STRG.2508|CDC4_1	3629.78	-0.216873	0.0848738	-2.55525	0.0106113	0.124505	4021.97	3869.74	3527.89	4188.28	3315.5	3220.58	3290.14	3604.14
gene-g1923	1253.2	-1.32366	0.518459	-2.55306	0.010678	0.124685	1745.3	806.581	2319.99	2291.81	744.694	1039.88	864.842	212.517
gene-g2054|SPOG_04525	41007.7	0.188307	0.0737681	2.55269	0.0106895	0.124685	36514.9	37242.3	42755.4	36827.4	42511	43270.2	46268.5	42671.7
gene-g41|pgt1	9947.14	0.279157	0.10932	2.55358	0.0106622	0.124685	10298.9	9350.6	8512.54	7789.69	10462.8	10439.8	11844.1	10878.8
gene-g1128|MED11	5166.89	0.536745	0.210184	2.5537	0.0106586	0.124685	3352.02	3203.75	4989.86	5320.5	5078.17	6655.38	6579.17	6156.27
gene-g1622|SJAG_01516	2129.04	-0.921663	0.361554	-2.54917	0.0107979	0.125764	4600.3	3027.25	2019.06	1501.14	1175.11	1330.42	1515.4	1863.61
STRG.2079|NEOLI_004731	9995.46	0.553107	0.217059	2.54818	0.0108285	0.125936	5703.13	7236.66	11763.4	7706.66	11279.7	12398.9	11707.8	12167.3
gene-g4060|SPOG_02360	1271.5	-0.490378	0.192574	-2.54644	0.0108829	0.126383	1849.51	1614.19	1128.76	1350.17	1030.66	1019.36	980.228	1199.14
gene-g2750|SOCG_00481	182.349	0.832465	0.327124	2.5448	0.010934	0.12679	170.636	76.9639	118.707	158.511	233.266	262.637	212.09	225.98
gene-g109|SOCG_01075	2282.18	0.450477	0.177223	2.54187	0.0110262	0.127634	1694.91	1966.17	2197.12	1856.84	1996.91	2819.24	2561.56	3164.68
gene-g4860|BP6252_12676	1461.49	0.197467	0.0776982	2.54146	0.0110391	0.127634	1460.14	1354.56	1277.66	1354.89	1494.27	1577.46	1582.43	1590.51
STRG.2829|BS50DRAFT_530976	2239.82	0.319054	0.12568	2.53862	0.0111289	0.128485	1855.24	1783.51	2045.09	2288.03	2210.66	2633.75	2678.04	2424.23
gene-g212|SPAC1952.17c	1043.4	-0.89761	0.353787	-2.53715	0.0111759	0.128775	1235.68	1761.96	1763.94	669.898	925.256	549.896	785.721	654.861
STRG.3212|BN980_GECA09s02980g	5779.36	-0.24837	0.0979679	-2.53522	0.0112378	0.128775	5589.76	6918.54	6050.93	6543.3	5565.2	5583.49	4965.97	5017.71
STRG.2717|ARMSODRAFT_934320	5308.43	-0.29888	0.117923	-2.53454	0.0112594	0.128775	6243.67	6037.05	6291.47	4853.46	5157.23	4322.01	4665.97	4896.55
gene-g1757|SOCG_02197	2348.92	-0.813745	0.320966	-2.5353	0.0112353	0.128775	4770.94	3090.87	2448.07	1668.14	1789.02	1836.82	1375.84	1811.69
gene-g2186|SPOG_03560	5782.24	-0.276508	0.109054	-2.53552	0.0112282	0.128775	6724.66	6216.63	6524.72	5873.4	6128.35	5141.11	4881.36	4767.69
gene-g1777|SOCG_04421	7978.83	-0.450782	0.177714	-2.53657	0.0111945	0.128775	8917.73	9577.38	11745.7	6620.67	6292.32	6966.44	7147.31	6563.03
gene-g2187|PACTADRAFT_73575	17414.5	0.328143	0.129489	2.53415	0.0112722	0.128775	13019.9	15436.9	17023	16288.9	16477.9	18512.6	21576	20980.5
gene-g611|T552_02379	22996.7	-0.944156	0.372628	-2.53378	0.011284	0.128775	42843.4	33889.8	24467.2	19856.3	6462.15	17085.3	18679.3	20690.1
gene-g2944|SOCG_03286	1159.52	-0.242823	0.0958594	-2.53312	0.0113053	0.128832	1140.63	1233.47	1350.55	1302.06	1012.12	1088.3	1106.6	1042.39
gene-g4354|SOCG_04016	1787.96	-1.03216	0.40768	-2.53178	0.0113486	0.129139	2073.97	2909.23	910.087	3712.74	1421.07	898.71	1229.68	1148.17
STRG.56|SJAG_01998	323.154	-1.05088	0.415614	-2.5285	0.0114551	0.130164	498.165	362.243	472.745	410.43	366.003	176.459	193.408	105.778
gene-g1501|ftp105	1386.02	-0.484202	0.191615	-2.52695	0.0115057	0.130552	1339.89	1495.15	1514.04	2116.31	1157.55	1282	1203.31	979.887
gene-g3623|T552_02016	493.468	-0.92989	0.368126	-2.52601	0.0115366	0.130715	798.21	418.683	911.128	461.38	249.858	473.567	294.508	340.412
gene-g1698|M413DRAFT_355777	3481.04	-0.789495	0.312621	-2.52541	0.0115564	0.130753	6350.18	5527.03	3187.39	2577.69	3028.55	2767.53	2139.58	2270.38
gene-g4484|VMCG_10566	73127.7	-0.56372	0.223383	-2.52356	0.0116173	0.131254	107138	98478.9	63924.8	79400.8	67776.9	39755	62771.9	65775.5
STRG.1869|PNOK_0246300	98.1638	0.565596	0.224286	2.52176	0.011677	0.13174	76.7289	72.8591	78.0967	88.6907	114.193	116.545	128.572	109.624
gene-g1271|SJAG_00954	7150.34	-0.154417	0.0612776	-2.51996	0.0117367	0.131851	7378.57	7845.18	7731.58	7177.34	6550.97	7082.16	6474.78	6962.1
gene-g2690|B2J93_974	26752.6	-0.18289	0.0725576	-2.52061	0.011715	0.131851	27682	28776.3	31142.9	26183.6	26181.4	24234.8	24267.2	25553
gene-g2907|ppk26	5600.29	-0.335588	0.133149	-2.5204	0.0117222	0.131851	6927.36	5904.67	6039.48	6125.32	4603.83	5807.55	4126.41	5267.73
gene-g1079|PYCCODRAFT_1435161	4626.39	-0.213623	0.0848148	-2.5187	0.0117788	0.132137	5041.2	5046.78	5355.35	4430.76	4344.21	4422.15	4362.67	4008.02
gene-g4668|SPOG_02172	5300.72	0.1942	0.0771201	2.51814	0.0117975	0.132159	4705.66	5332.06	4760.78	4979.89	5267.52	6039.82	5563.78	5756.24
STRG.1441|SOCG_03185	87221.9	-0.267854	0.106407	-2.51726	0.0118273	0.132305	97521.3	100136	85884.5	97639	78804.8	66539.8	84252.3	86997.4
STRG.2947|msh-2	32.1989	-8.51149	3.38461	-2.51476	0.0119114	0.133058	130.554	0	127.037	0	0	0	0	0
STRG.3504|UTRI_03759_B	5614.96	0.201214	0.0801533	2.51036	0.0120608	0.134538	5464.93	5069.35	4768.07	5593.18	5639.37	5993.86	6300.05	6090.88
gene-g1294|T552_02477	1885.29	-0.408617	0.162875	-2.50878	0.0121149	0.134951	2693.53	2160.12	1901.39	1847.41	1795.85	1543.81	1667.05	1473.2
gene-g760|SPOG_02112	765.483	-0.947542	0.377876	-2.50754	0.0121573	0.135024	973.427	1271.44	1357.84	430.244	620.741	476.029	437.366	556.776
STRG.3033|SPBC1711.05	16210.2	0.192479	0.0767736	2.5071	0.0121726	0.135024	13828.4	15270.7	15270.5	16151.1	16108	17517	16980.4	18555.3
gene-g510|ppk11	34902.1	0.165272	0.0658973	2.50802	0.0121408	0.135024	32714	32685	32005.1	34213.9	39165.2	33440.2	37905.8	37087.6
gene-g4263|T552_00364	2489.4	0.320972	0.128107	2.5055	0.012228	0.135448	1942.27	2173.46	2381.43	2355.96	2552.26	2737.17	3232.99	2539.63
gene-g3800|L211DRAFT_789790	5538.63	-0.759877	0.303596	-2.50292	0.0123173	0.136248	7275.5	8056.58	8941.55	3584.43	5378.78	4286.72	3627.5	3157.95
STRG.1109|T552_00367	10967	0.878416	0.351102	2.50188	0.0123534	0.136266	4978.22	5214.05	14717.6	6000.78	14489.8	13654.6	15627.6	13053
gene-g1880|MPDQ_004488	1628.1	-0.896768	0.358431	-2.50192	0.012352	0.136266	3125.27	2029.79	1483.84	1835.14	1807.57	1129.34	732.973	880.841
STRG.275|BDV25DRAFT_73443	28647.4	0.17321	0.0692822	2.50007	0.012417	0.136587	24605.9	26310.4	28483.4	28317.8	29154.3	30080.1	30375	31852.6
STRG.1879|ubp7	2451.08	0.318011	0.127191	2.50027	0.01241	0.136587	1993.81	2246.32	2566.78	1921	2505.41	2703.52	2918.7	2753.11
STRG.2771|K493DRAFT_236624	92.218	0.615353	0.246288	2.49851	0.0124716	0.136807	85.8906	68.7544	60.3948	76.425	113.217	110.8	116.484	105.778
gene-g4036|TRICI_003303	820.153	0.516268	0.206592	2.49897	0.0124554	0.136807	735.223	529.511	587.287	847.279	887.191	873.267	1111	990.465
gene-g930|GSTUM_00002675001	2003.41	-0.34122	0.136698	-2.49616	0.0125548	0.137529	2658.03	1836.87	2261.68	2201.23	1798.78	1781	1662.65	1827.07
STRG.1650|SOCG_02340	13598.5	-0.408794	0.163827	-2.49528	0.0125858	0.137679	12360.2	16293.8	19195.1	14200.9	11663.3	13428.1	10019.9	11626.9
gene-g1461|mse1	5268.09	0.184783	0.0740719	2.49464	0.0126084	0.137736	4995.4	5112.45	4490.04	5125.19	5548.61	5306.08	5916.53	5650.46
gene-g3799|RO3G_15367	2750.45	-0.40442	0.162264	-2.49236	0.0126898	0.138434	3768.88	3307.39	2915.61	2542.78	2647.91	2243.08	2068.15	2509.82
gene-g1562|BJ684DRAFT_7060	3086.86	-0.324841	0.130361	-2.49186	0.0127075	0.138437	2792.02	3699.4	3461.25	3777.85	2534.69	2772.46	3009.91	2647.33
STRG.4088|MAA_06160	71.5376	4.38113	1.75985	2.48948	0.0127929	0.139176	26.3398	0	0	0	141.521	123.932	128.572	151.935
gene-g4353|RPL6B_0	455.774	-0.525728	0.211431	-2.48653	0.0128997	0.140145	648.188	610.58	439.424	453.832	359.171	407.908	401.102	325.988
gene-g3432|E6O75_ATG08041	30422.3	-0.613769	0.246904	-2.48586	0.0129239	0.140215	28363.4	35580.9	54752.1	28495.2	24003	30639.9	20190.3	21353.7
STRG.1680|T552_01499	16384.1	0.52182	0.210032	2.48448	0.0129741	0.140376	12658	8796.46	14579.1	17777.8	17823.9	21320.4	19977.1	18139.9
STRG.2967|G7K_6785-t1	25432.4	0.222585	0.0895846	2.48463	0.0129686	0.140376	20313.7	23194.9	25587.6	24799.4	26672.3	27449.6	28842	26599.3
STRG.4152|DFL_004852	68402.2	0.413598	0.166514	2.48387	0.0129963	0.140424	44306.9	61937.4	75332.1	53078.6	74258.6	74286.8	84515	79502.6
STRG.2542|C1646_645401	12952.8	1.47126	0.592449	2.48335	0.0130153	0.140437	3142.45	18622.2	2998.91	2703.18	17732.1	19756.8	19094.7	19571.8
gene-g177|BMF94_4886	9103	-0.744982	0.300162	-2.48194	0.0130671	0.140804	14754.9	12196.2	6715.28	11943.1	6862.31	4099.59	7415.44	8837.25
STRG.223|SPAC22E12.01	11318.9	3.10531	1.25184	2.4806	0.0131162	0.141142	93.907	95.4352	5509.46	3727.84	26579.6	5136.19	24036.5	25372.2
gene-g4056|HMPREF1541_10853	11584	-0.86561	0.349075	-2.47972	0.0131485	0.141297	16063.8	11042.8	25104.5	7623.63	9559.02	8735.95	6041.81	8500.69
STRG.3823	3780.19	-0.671882	0.271015	-2.47913	0.0131704	0.141341	4415.92	5119.64	4999.23	4043.92	2022.29	1986.19	3901.13	3753.19
gene-g1249|M434DRAFT_86790	26174.1	-0.386051	0.155811	-2.47769	0.0132237	0.141721	32268.5	29731.7	32200.8	24422	20625	28440.3	19411.1	22293.2
gene-g3224|SPBC1E8.05	1494.85	0.331344	0.133771	2.47696	0.0132507	0.141818	1124.59	1292.99	1365.13	1512.46	1522.57	1836.82	1694.52	1609.75
gene-g645|C2G38_2111014	4035.01	-0.205658	0.083046	-2.47643	0.0132704	0.141837	4005.94	4558.31	4634.78	4088.26	3880.61	3504.56	3812.12	3795.5
gene-g6|LANO_0A00210G	3704.2	0.282781	0.114312	2.47377	0.0133698	0.142707	3897.14	3119.6	3143.65	3210.79	4093.38	4407.37	3651.68	4109.95
gene-g2725|G7K_2369-t1	9687.32	-0.2762	0.111741	-2.47179	0.013444	0.143306	12194.2	9681.03	11100.1	9473.87	8632.79	9289.95	7983.58	9143.05
gene-g2113|CJF30_00009402	2853.12	2.92427	1.1855	2.46669	0.0136368	0.145166	1148.64	786.058	376.947	345.328	501.668	2715.01	369.234	16582.1
gene-g2368|SJAG_00402	61333.3	0.275708	0.111941	2.46298	0.0137789	0.145506	52852.5	54267.7	55513.2	59326.5	62081.9	57131.7	76213.8	73279
STRG.3488|FN846DRAFT_970679	5257.4	0.304801	0.123694	2.46414	0.0137341	0.145506	4666.72	4706.08	3993.35	5448.82	5778.94	5169.02	6227.52	6068.76
STRG.2135|B7463_g2032	8401.58	0.318713	0.129279	2.4653	0.0136897	0.145506	6655.95	6998.58	7281.74	8971.91	8079.39	9451.64	9726.45	10047
gene-g1526|SPOG_04540	4017.33	-0.381805	0.154919	-2.46454	0.013719	0.145506	5338.96	4581.92	4747.24	3515.55	3534.13	3069.57	3515.41	3835.89
gene-g4675|B9Z19DRAFT_972520	4386.4	-0.332177	0.134843	-2.46343	0.0137614	0.145506	4358.66	4095.5	5429.28	5672.43	3896.22	3927.24	4053.88	3657.99
gene-g1990|SJAG_01522	2166.6	-0.695823	0.282447	-2.46356	0.0137566	0.145506	3521.51	2973.88	2675.07	1546.43	2079.87	1297.59	1583.53	1654.94
STRG.3655|ASPCAL09240	1158.27	0.418291	0.169865	2.46249	0.0137978	0.14551	1187.58	920.488	794.504	1064.29	1287.35	1469.94	1189.02	1352.99
gene-g3512|SJAG_00697	27715.3	0.198398	0.080612	2.46115	0.0138492	0.145858	23772.2	28521.8	24657.7	26296.8	29865.8	27503	30227.7	30877.5
gene-g843|SpCBS45565_g05752	17873	-0.659273	0.268119	-2.45888	0.013937	0.146393	18138.9	16450.8	33449.3	19510.1	13502.1	18632.4	12326.5	10974
gene-g2589|SOCG_01262	1357.06	0.32599	0.132562	2.45916	0.0139262	0.146393	1040.99	1126.75	1318.27	1331.3	1449.37	1596.34	1376.93	1616.48
gene-g976|PAC_02899	15916	-0.50044	0.203599	-2.45797	0.0139724	0.146571	25717.9	17896.7	16743.9	14238.6	15460.9	13158.1	13157.2	10954.7
gene-g3204|G7K_3532-t1	6934.88	-0.228789	0.0931894	-2.45509	0.0140848	0.14745	7720.99	8022.71	6723.61	7468.89	6211.32	6942.64	5814.33	6574.57
gene-g1126|NBP35	266.262	-1.54718	0.63025	-2.45487	0.0140934	0.14745	845.163	94.409	294.685	352.876	180.561	123.932	123.078	115.394
STRG.3694|mug2	13540.4	-0.325991	0.13288	-2.45326	0.0141566	0.147916	12691.2	14298.9	18888	14376.4	12146.4	11602	12302.3	12018.3
gene-g898|SPAC6G9.14	10207.3	-0.35127	0.143281	-2.45163	0.0142212	0.148024	10548.5	13743.7	11139.7	10342.8	9315.02	7536.03	8675.89	10356.6
STRG.3173|SPBC18H10.05	391.307	0.568946	0.23208	2.45151	0.014226	0.148024	239.348	306.829	361.328	352.876	368.931	556.461	457.147	487.539
STRG.3375|TAPDE_001359	2466.42	0.295329	0.120488	2.45111	0.0142417	0.148024	1966.32	2186.8	2353.31	2351.25	2726.97	2319.41	2947.28	2880.04
STRG.1853|NEOLI_000252	7920.2	0.155072	0.0632648	2.45115	0.0142399	0.148024	6887.28	7440.87	7710.75	7939.71	8350.72	8580.01	8219.85	8232.4
gene-g4102|wtf23	4152.43	0.315414	0.128811	2.44866	0.014339	0.148645	3455.09	3059.06	4157.87	4128.84	4599.93	4847.29	4683.55	4287.85
gene-g4654|SPOG_03384	18240.5	0.0917529	0.0374669	2.44891	0.014329	0.148645	18014.1	17622.7	17420.8	17585.3	19506.5	18281.2	18545.2	18948.6
STRG.4331|map2	991.897	0.66015	0.269691	2.4478	0.0143731	0.148804	860.051	551.061	777.843	885.964	1085.32	1022.64	1748.37	1003.93
gene-g3319|FN846DRAFT_779858	4005.33	-0.17642	0.0721181	-2.44626	0.0144347	0.149246	4144.51	4303.82	4264.08	4289.23	3572.19	4109.44	3549.48	3809.92
gene-g1278|NEUTE1DRAFT_91169	33720.8	0.211933	0.0866793	2.44502	0.0144843	0.149564	27260.5	30871.7	33899.2	32960.9	35225.1	35506.8	35616.8	38425.2
gene-g4616|SOCG_03892	1376.64	-0.548944	0.224572	-2.4444	0.0145093	0.149627	1712.09	2178.59	1395.33	1255.82	1086.3	984.067	1045.06	1355.88
STRG.4201|SPCC622.02	473.089	-0.597563	0.244839	-2.44064	0.0146613	0.150999	543.974	568.506	547.718	618.004	369.907	256.891	375.827	503.887
gene-g191|G7K_1195-t1	2619.76	-1.51468	0.620968	-2.43922	0.0147192	0.151397	4176.57	9035.56	1237.05	1075.61	1431.8	1092.4	1271.44	1637.63
gene-g547|B9Z65_8712	6869.03	0.268701	0.110275	2.43664	0.0148244	0.151858	6031.81	6280.25	5738.55	6872.59	6670.04	6984.49	8382.48	7991.99
STRG.259|RSOLAG1IB_11742	9961.54	0.157249	0.0645582	2.43578	0.0148599	0.151858	9778.93	9618.43	9509.06	8771.89	10952.8	10164.9	9994.59	10901.8
gene-g2195|SJAG_03826	5599.56	-0.356105	0.146096	-2.43747	0.0147906	0.151858	6875.83	6170.45	5402.21	6698.98	5104.52	3860.76	5389.05	5294.66
gene-g4068|T552_02334	5432.73	-0.44407	0.182305	-2.43586	0.0148564	0.151858	8488.28	6127.35	5375.14	5059.14	4742.42	4333.51	4407.73	4928.28
gene-g2933|NADFUDRAFT_5291	13610.8	-0.582293	0.239032	-2.43604	0.0148489	0.151858	22491.9	18041.4	10992.9	13757.4	12071.3	8448.69	11240.7	11842.3
gene-g1186|SJAG_02435	11357	0.220742	0.0906692	2.43458	0.0149089	0.152163	9363.22	9899.61	11259.5	11436.4	11617.4	12890.5	12278.1	12111.6
gene-g625	4068.59	0.262447	0.108075	2.42837	0.015167	0.154598	3259.26	3498.26	3798.62	4241.11	4149.01	4637.18	4380.25	4584.99
STRG.3056|A0A1W5CTH2	42487.6	0.204797	0.0843842	2.42695	0.0152262	0.15488	37365.8	37635.3	44945.2	37960.6	46198.4	42616.1	47580.6	45598.9
STRG.2759|SPOG_02941	1741.48	0.265926	0.10958	2.42677	0.0152338	0.15488	1607.87	1405.87	1520.28	1791.74	1849.54	1967.31	1796.72	1992.47
STRG.1647|SJAG_01504	38.7114	-1.3201	0.544203	-2.42574	0.0152771	0.154923	65.2768	43.0998	64.56	48.1194	8.78407	22.9807	31.8684	25.002
gene-g3181|G7K_1264-t1	2245.05	0.707959	0.291851	2.42575	0.0152766	0.154923	1125.74	1288.89	2056.55	2348.42	2047.66	3377.34	2924.2	2791.57
STRG.3369|mug166	111.158	0.531441	0.219287	2.4235	0.0153719	0.155486	88.181	81.0686	87.4683	106.618	125.905	128.856	138.463	132.703
gene-g252|rpl301	119.049	-0.766496	0.316274	-2.42352	0.0153708	0.155486	191.25	159.059	122.872	126.431	102.481	62.3762	95.6052	92.3152
STRG.2806|SJAG_02825	3970.4	0.240764	0.0993696	2.42292	0.0153965	0.155493	3354.31	3533.15	3978.77	3693.87	4053.36	4848.93	4134.1	4166.68
gene-g4382|GSTUAT00000663001	10940.3	0.265841	0.109736	2.42255	0.0154119	0.155493	8548.98	9398.83	10667	11124.1	11624.3	11180.1	12973.7	12005.8
gene-g4489|SOCG_04058	16672.2	0.265918	0.109817	2.42146	0.0154585	0.155567	13096.6	15076.7	15528.8	16856	17188.5	16507.5	20030.9	19092.9
gene-g4574|SJAG_01669	14242.4	-0.60594	0.250225	-2.42158	0.0154533	0.155567	26070.7	16408.7	11968.6	14313.2	12410.9	11176	9134.14	12456.8
gene-g3302|G7K_0112-t3	2177.79	0.219019	0.0905315	2.41926	0.015552	0.156211	2189.64	1917.94	1896.19	2048.38	2536.64	2333.36	2200.02	2300.19
gene-g3495|SPOG_04334	1774.51	-0.947222	0.391571	-2.41903	0.0155619	0.156211	3555.87	2858.95	943.408	1989.88	1368.36	1069.42	995.612	1414.54
gene-g2200|SPAC212.02	9583.49	-0.248734	0.102879	-2.41774	0.0156172	0.156567	10235.9	10656.9	11275.1	9464.43	8287.28	9682.27	7791.27	9274.79
STRG.1887|SPAC521.02	3762.37	0.206398	0.0854177	2.41634	0.0156775	0.156973	3311.94	3429.51	3317.55	3914.66	3920.62	3997	3935.2	4272.46
gene-g2508|SJAG_00888	2360.99	-0.210077	0.0869685	-2.41555	0.0157113	0.157113	2447.31	2669.11	2665.7	2347.47	2143.31	2162.65	2371.45	2080.94
gene-g5|Q9P822	385.618	0.75554	0.31298	2.41402	0.0157776	0.15751	177.507	283.227	296.768	389.673	382.595	515.424	432.971	606.78
gene-g1949|TAPDE_005283	4423.17	-0.253967	0.105218	-2.41372	0.0157908	0.15751	4945.01	5048.83	5165.84	4086.38	3997.73	3998.64	4356.08	3786.84
gene-g2669|BCV71DRAFT_290694	1074.23	-0.703036	0.291894	-2.40853	0.0160169	0.159565	2128.94	1153.43	1002.76	1038.81	909.639	714.864	785.721	859.685
gene-g3971|DL770_008938	7136.86	0.359183	0.149164	2.40798	0.0160411	0.159605	5794.75	5622.47	5936.39	7657.59	6627.09	8058.02	8436.33	8962.26
gene-g1445|SOCG_00360	577.419	-0.791633	0.328999	-2.40619	0.01612	0.160189	1084.51	684.465	716.407	442.51	442.132	302.853	471.432	475.038
STRG.2066|CC80DRAFT_402656	1164.72	0.532787	0.221664	2.40358	0.0162356	0.160933	915.021	721.408	913.211	1258.65	1357.63	1632.45	1130.78	1388.57
gene-g561|SJAG_02978	3607.45	-0.784301	0.32628	-2.40376	0.0162272	0.160933	7283.52	4121.16	4107.89	2746.58	2747.46	3470.09	1853.86	2529.05
gene-g4067|SOCG_02728	4247.21	-0.326081	0.135821	-2.40081	0.0163589	0.161953	4908.36	4679.4	5483.43	3830.68	3579.02	4038.86	3468.16	3989.75
gene-g422|SLC1	15977.8	0.509019	0.212083	2.40009	0.016391	0.162068	14852.2	11724.2	9737.1	16438	21726.9	14429.4	21737.5	17177.4
gene-g3639|INT6	2486.42	-0.809382	0.337317	-2.39947	0.0164188	0.162141	4995.4	2926.68	2827.1	1916.29	1871.98	2513.93	1311	1528.97
gene-g4391|COCSADRAFT_37268	3208.4	-0.493767	0.205888	-2.39823	0.0164745	0.162286	4035.71	4654.77	3057.23	3261.74	2353.16	3045.76	2114.3	3144.49
gene-g3609|SPOG_04220	3428.76	0.199803	0.0832988	2.39863	0.0164564	0.162286	2935.17	3183.23	3421.68	3224.95	3650.27	3561.19	3972.56	3481.05
STRG.1514|T552_00980	374.455	1.01767	0.424674	2.39637	0.0165585	0.162911	255.381	135.456	213.464	385.899	278.162	550.716	642.862	533.697
STRG.357|SJAG_00339	9937.41	0.111527	0.0465612	2.39527	0.016608	0.162916	9569.36	9069.42	9639.22	9936.19	10280.3	10393	10094.6	10517.2
gene-g1873|SJAG_00745	2968.1	0.233452	0.0974933	2.39454	0.0166412	0.162916	2691.24	2786.09	2567.82	2867.35	3353.56	2795.44	3232.99	3450.28
gene-g1016|D0859_09135	40418.8	-0.252491	0.105431	-2.39485	0.0166272	0.162916	39396.3	44021.3	52034.3	40335.4	37430.9	38714.3	35640.9	35776.9
gene-g1399|SJAG_03418	2423.58	-0.357891	0.149432	-2.39501	0.0166201	0.162916	2627.11	2797.38	3200.92	2266.33	1950.06	2415.44	1926.39	2204.99
STRG.2877|DM01DRAFT_1326313	9941.24	0.892838	0.3735	2.39046	0.0168272	0.164532	3557.02	10192.1	10358.7	3730.67	12019.5	13136.8	13340.8	13194.3
STRG.89|G7K_3556-t1	5705.28	0.305436	0.127869	2.38866	0.0169099	0.164934	5933.32	4613.73	4978.41	4889.31	5717.45	6560.99	7218.74	5730.27
gene-g1769|SJAG_03824	1561.76	-0.903435	0.378178	-2.38892	0.0168982	0.164934	2731.32	2189.88	1251.63	1968.18	987.72	531.019	1535.18	1299.14
STRG.3571|SJAG_04549	34.8213	-0.96875	0.406166	-2.38511	0.017074	0.16633	40.0823	56.4402	52.0645	35.8537	27.3282	22.9807	19.7804	24.0404
gene-g238|PFICI_07152	1149.95	-0.750236	0.314745	-2.38363	0.0171427	0.166793	1895.32	1631.63	940.285	1302.06	1173.16	609.81	962.645	684.671
STRG.779|SJAG_01910	3596.75	-0.263018	0.110412	-2.38214	0.0172125	0.167268	4135.35	4109.87	3640.35	3808.98	3804.48	2960.41	3191.23	3123.33
gene-g4780|CTheo_9016	2235.48	-0.583518	0.245172	-2.38004	0.0173107	0.16781	2052.21	2644.48	3666.38	2363.51	1517.69	2392.46	1614.3	1632.82
gene-g2566|G7K_4311-t1	426.593	-1.29076	0.542282	-2.38023	0.0173016	0.16781	554.281	283.227	358.204	1226.57	179.585	166.61	292.31	351.952
gene-g761|G7K_0915-t1	11712.2	-0.292859	0.123084	-2.37935	0.0173433	0.16792	11448.6	13577.5	15411.1	11150.5	10184.6	10705.7	10928.7	10291.2
gene-g2937|NEOLI_001000	790152	-0.157263	0.0661074	-2.3789	0.0173646	0.167921	836771	783026	898329	814571	770383	704882	783003	730249
STRG.4343|PTRG_05755	1248.01	-0.292237	0.122904	-2.37776	0.0174179	0.168013	1501.37	1352.51	1296.41	1346.4	1233.67	1074.35	972.535	1206.83
gene-g1145|TAPDE_002318	660.216	0.826066	0.347503	2.37715	0.017447	0.168013	557.716	321.196	558.131	467.985	1316.63	761.646	532.971	765.447
STRG.710|HG537_0C01750	100722	0.316111	0.132957	2.37755	0.0174281	0.168013	94740.7	91210.4	103751	69222.2	112217	108115	120161	106356
gene-g4373|PV10_07043	4050.94	0.29276	0.123169	2.3769	0.0174589	0.168013	3310.8	3137.05	4170.36	3946.74	4229.04	4757.83	4565.97	4289.77
gene-g2613|MCYG_01104	4539.97	-0.230205	0.0969255	-2.37507	0.0175455	0.168641	5154.58	4415.67	4909.68	5127.08	3798.62	4614.2	4050.58	4249.38
gene-g634|pub1	24443	-0.417369	0.175765	-2.37459	0.0175684	0.168657	23949.7	24575.1	27873.2	35418.7	24084.9	21748	16229.8	21664.3
gene-g834|SJAG_01548	32079.5	0.367394	0.154873	2.37223	0.0176811	0.168716	27099.1	22048.6	34198	28721.6	31307.4	41271.7	36473.9	35515.4
gene-g2326|RSOL_230560	7205.56	0.191947	0.0808979	2.3727	0.0176585	0.168716	6834.6	6781.03	6670.5	6623.5	7255.64	8700.66	7515.44	7263.09
STRG.2213|SOCG_03392	1648.53	0.215287	0.0907191	2.37311	0.0176388	0.168716	1455.56	1636.76	1431.77	1578.51	1700.21	1868.82	1839.58	1677.06
gene-g3293|SJAG_01548	554.762	-0.994284	0.418915	-2.37347	0.0176217	0.168716	1313.55	646.497	620.609	374.577	430.42	375.899	265.936	410.61
gene-g1191|SJAG_02440	1252.01	-0.635129	0.267728	-2.37229	0.0176781	0.168716	1603.29	1703.47	1093.35	1692.67	1293.21	970.935	1018.69	640.436
STRG.4049|TAPDE_002824	3837.1	-0.316083	0.133282	-2.37153	0.0177147	0.168834	4765.21	4679.4	3834.03	3744.82	3882.56	3316.61	3414.31	3059.86
STRG.101|SPAP8A3.13c	11210.6	0.324294	0.136868	2.3694	0.0178171	0.169	12513.7	8954.49	8912.4	9443.67	11844.8	11691.4	12899	13425.1
STRG.2766|mug9	8155.93	0.239104	0.100904	2.36962	0.0178062	0.169	6742.98	7799.01	6943.32	8439.77	8960.73	8381.39	8466	9514.23
gene-g3443|SOCG_03353	1973.04	-0.960505	0.405364	-2.36949	0.0178127	0.169	4507.54	3001.59	1722.29	1195.44	1555.76	1479.79	1136.27	1185.67
gene-g1339|gld1	872.525	-0.785118	0.331359	-2.36939	0.0178175	0.169	1102.84	1665.5	615.402	1033.15	814.967	571.235	631.873	545.236
gene-g457	7274.62	-0.51808	0.218772	-2.36813	0.0178783	0.169373	8861.62	8294.65	10983.5	6129.09	5963.41	7669.81	4870.37	5424.48
gene-g3390|tas3	9858.9	-0.330766	0.139762	-2.36664	0.0179506	0.169685	11575.8	10671.3	11393.8	10297.6	7441.09	10775.5	7646.22	9069.96
STRG.114|BDY21DRAFT_292735	1427.43	0.416098	0.175824	2.36656	0.017954	0.169685	1488.77	1081.6	1315.15	1007.68	1739.25	1823.68	1482.43	1480.89
STRG.3658|PDE_04902	3376.2	0.348085	0.147123	2.36595	0.0179837	0.169761	2611.07	2681.42	3239.45	3350.43	3276.46	3809.05	4446.19	3595.48
STRG.1868|PHYBLDRAFT_76751	6082.04	0.164518	0.0695482	2.36552	0.0180049	0.169761	5318.34	6024.73	5538.62	6058.33	6301.11	6222.03	6663.79	6529.37
gene-g1320|NEOLI_004167	4488.26	0.244621	0.103486	2.36381	0.0180879	0.17034	4024.26	3893.35	3888.18	4628.9	4446.69	5422.63	4867.07	4735
STRG.719|CANCADRAFT_2755	37058.5	0.253194	0.107192	2.36205	0.018174	0.170948	27988.9	33400.3	36775.2	37093.5	42128.4	38568.2	41525.6	38987.8
STRG.1658|SOCG_02330	15484.8	-0.293154	0.124173	-2.36085	0.0182331	0.1713	18527.2	18156.3	17773.8	13754.6	15567.3	13554.5	12789.1	13755.9
gene-g2295|SJAG_02956	2387.73	-1.88637	0.799282	-2.36008	0.0182709	0.171452	1651.39	1343.28	534.182	11506.2	1422.04	1098.97	819.787	726.02
gene-g2498|SJAG_00899	1128.52	-0.42604	0.180707	-2.35763	0.0183921	0.172385	1574.66	1118.54	1148.54	1334.13	780.806	971.756	1065.94	1033.74
gene-g4096|D6C76_00715	18818.9	-0.246525	0.104612	-2.35657	0.0184445	0.172672	20975.6	20290.8	23263.5	17162.6	17919.5	17235.5	17259.5	16444.6
gene-g2125|mpc2	2860.9	-0.538439	0.228571	-2.35568	0.0184888	0.172679	4623.2	3372.04	2729.22	2830.55	2776.74	2380.97	2409.91	1764.57
gene-g4589|SOCG_03918	279.754	-0.992494	0.421306	-2.35576	0.0184851	0.172679	211.863	296.567	523.769	456.663	181.537	122.29	278.024	167.321
gene-g4252|PV09_02787	14366.2	-0.354911	0.150742	-2.35444	0.0185509	0.173054	16551.7	19513.9	12505.9	15926.6	12155.2	13323.9	11268.2	13683.8
gene-g4750|C2G38_1975782	3766.18	0.173936	0.0739134	2.35324	0.0186105	0.173406	3570.76	3492.11	3459.16	3633.49	4129.49	3621.1	4245.09	3978.21
gene-g1944|SPOG_04099	377.55	-0.723786	0.30784	-2.35118	0.0187141	0.17356	635.59	540.799	361.328	343.441	331.843	207.647	313.189	286.562
STRG.3901|SPCC1393.09c	249.626	1.18525	0.503847	2.3524	0.0186529	0.17356	130.554	62.5973	279.066	137.754	300.61	425.964	421.981	238.481
gene-g1723|DHEL01_v203776	51056.1	-0.305743	0.130034	-2.35126	0.01871	0.17356	46250.4	56848.6	69666.4	53018.2	46664.9	45299.1	46280.6	44420.9
gene-g3555|SJAG_03227	784.916	-0.87215	0.370944	-2.35117	0.0187147	0.17356	1748.73	1019	661.219	632.157	563.157	606.527	587.917	460.614
gene-g3478|adn1	8348.11	0.160132	0.0681354	2.3502	0.0187633	0.173605	7541.19	7621.48	8503.17	7875.55	8283.38	9260.4	8898.97	8800.71
gene-g1110|SOCG_04521	2183.16	-0.762362	0.324328	-2.35059	0.0187435	0.173605	4554.49	2851.77	1921.18	1660.59	1711.92	1523.29	1627.49	1614.55
STRG.839|B9Z19DRAFT_1103240	1086.97	-0.327747	0.139552	-2.34856	0.0188463	0.173966	1183	1211.92	1317.23	1128.45	857.911	1046.44	851.655	1099.13
gene-g3823|T552_02434	15544.6	-0.247776	0.105485	-2.34892	0.0188278	0.173966	16911.3	16867.4	19474.2	14252.8	14214.6	14599.3	13630.9	14406
gene-g353|SJAG_00503	1122.84	-0.575644	0.245268	-2.347	0.0189252	0.174288	1421.2	1077.49	1788.94	1088.82	797.399	1170.37	846.161	792.372
gene-g1378|SPOG_00160	1795.8	-0.310266	0.132184	-2.34724	0.0189132	0.174288	2371.73	1913.83	1881.61	1786.08	1576.25	1652.97	1731.88	1452.04
STRG.2338|BDV95DRAFT_559212	21205.2	-0.277269	0.118328	-2.34323	0.0191176	0.175652	23890.2	27860.9	20513.4	20681.9	19585.6	17955.3	19512.2	19642
gene-g3174|T552_00674	9829.21	0.111561	0.0476055	2.34345	0.0191065	0.175652	9545.31	9614.33	9299.76	9336.11	10597.5	9722.48	10477	10041.2
gene-g3983|BDV34DRAFT_189548	2532.18	-0.576376	0.246077	-2.34225	0.0191676	0.175907	3520.37	3379.23	3055.14	2171.98	1884.67	2790.51	1504.41	1951.12
gene-g4761|SPOG_03483	16060.1	-0.159288	0.0681539	-2.33718	0.01943	0.178108	17329.3	18138.8	16195.2	16121.9	15342.8	15497.2	14116.6	15738.8
gene-g2427|egt1	200.895	1.51391	0.648564	2.33425	0.0195824	0.17892	143.151	70.8068	101.005	101.9	419.683	73.8666	165.935	530.812
gene-g4715|cw9	173.905	0.981699	0.420575	2.33418	0.0195863	0.17892	109.94	165.216	142.657	50.0065	244.002	228.986	249.453	200.978
gene-g3522|mpr1	9242.42	-0.24006	0.102814	-2.3349	0.0195484	0.17892	10100.7	10624.1	10221.3	9094.57	8256.05	9487.75	7394.56	8760.32
gene-g2583|FA13DRAFT_1638140	1235.74	-0.282114	0.1209	-2.33345	0.0196247	0.179064	1496.79	1304.28	1333.89	1290.73	1155.59	1079.27	979.129	1246.25
gene-g4368|cw10b	405914	-0.219006	0.0940104	-2.32959	0.0198276	0.180086	416328	437274	489417	403639	359995	348516	419198	372947
STRG.218|DICSQDRAFT_173880	713.537	0.515255	0.221129	2.33011	0.0198003	0.180086	489.004	478.202	613.32	768.967	911.591	943.851	780.226	723.135
gene-g4248|SJAG_00238	11321.4	-0.201933	0.0866814	-2.3296	0.0198274	0.180086	11912.5	13279.9	12133.1	11126	9885.99	11149.7	9919.86	11164.4
gene-g3981|SPBC36.01c	1072.74	-0.829697	0.356055	-2.33025	0.0197932	0.180086	934.49	2318.15	1421.36	818.03	694.918	889.682	757.149	748.137
gene-g1012|H072_7183	12596.2	0.227007	0.0974744	2.32888	0.0198652	0.180221	10765	11649.3	12899.5	11113.7	13262	12423.5	15245.2	13411.7
gene-g1685|SOCG_02274	1023.94	1.50991	0.649151	2.32597	0.02002	0.181003	588.637	377.636	615.402	547.241	3397.48	1746.53	363.739	554.853
gene-g2285|FH972_026879	12211.1	-0.18837	0.080981	-2.32611	0.0200129	0.181003	14206.3	12916.6	13451.4	11456.2	11177.2	11620	11340.8	11520.2
STRG.338|SOCG_00938	3233.36	0.213463	0.091758	2.32637	0.019999	0.181003	2912.26	2835.35	2918.73	3310.81	3258.89	3560.37	3761.57	3308.92
gene-g3055|PNEG_02269	2920.02	-0.154004	0.0662824	-2.32345	0.020155	0.181601	3147.03	3254.03	2908.32	2994.73	2844.09	2782.31	2650.57	2779.07
STRG.4448|EV44_g4776	2737.1	0.438962	0.188921	2.32352	0.0201514	0.181601	2813.78	2073.92	2175.25	2232.36	3608.3	2605.85	3773.66	2613.67
STRG.3389|SPBC725.03	2257.38	0.201779	0.0868305	2.32382	0.0201351	0.181601	2179.33	1922.04	2282.51	2015.35	2452.71	2292.33	2431.89	2482.89
STRG.2505|SOCG_01274	1206.71	0.561093	0.241678	2.32166	0.0202513	0.182262	1256.29	1050.81	887.179	705.752	1592.85	1123.59	1712.1	1325.11
gene-g1683|par2	1891.01	-0.672566	0.289763	-2.32109	0.020282	0.182331	2136.96	3218.12	1559.85	2380.5	1824.16	957.803	1481.33	1569.36
gene-g1527|SJAG_01613	5294	-0.226127	0.0975444	-2.31819	0.0204389	0.183325	5740.93	5820.52	5844.76	5425.23	5260.68	4218.6	4749.49	5291.77
gene-g3751|SJAG_04161	4413.36	-0.297569	0.12836	-2.31823	0.0204369	0.183325	5155.73	4805.62	5574.02	3933.53	3870.85	4189.88	3730.8	4046.48
gene-g2864|MPH_12841	6890.93	0.130311	0.0562361	2.31722	0.0204916	0.18359	6291.77	6796.42	6574.7	6653.69	7054.59	6925.4	7626.43	7204.43
gene-g4233|SOCG_04102	3981.11	-0.175992	0.0759648	-2.31675	0.0205174	0.183613	4259.03	3978.52	4654.56	4002.4	3739.09	3675.27	3848.38	3691.64
STRG.2163|LASUN_09860	1213.45	0.215556	0.0930626	2.31625	0.0205449	0.183652	1176.13	1035.42	1133.96	1147.32	1384.96	1344.37	1213.2	1272.22
gene-g3843|mug2	11803.7	-0.602189	0.260048	-2.31568	0.0205757	0.18372	20466	15756	11784.3	8921.91	11256.3	7884.02	9072.6	9288.25
gene-g2882|mug9	1578.71	-0.821692	0.355059	-2.31424	0.0206546	0.184216	2764.53	2258.63	1373.46	1669.08	1445.47	568.773	1319.79	1229.91
gene-g1055|EX272_13410	292.441	0.40563	0.175451	2.31193	0.0207818	0.185143	254.236	252.441	205.134	294.378	323.059	340.607	326.376	343.297
STRG.1379|ebp2	14408.1	0.406189	0.175736	2.31137	0.0208126	0.185209	14279.6	9169.99	10714.9	15407.7	15814.3	16268.7	17110	16499.4
gene-g2654|CP533_1192	17689.8	0.2038	0.0882577	2.30915	0.0209353	0.186091	14650.6	16171.6	17453.1	17491.9	18782.3	17470.3	20432	19066.9
gene-g2546|mug45	828.705	-0.844524	0.366338	-2.30531	0.021149	0.18778	1082.22	970.771	1172.49	1032.21	785.686	402.162	872.534	311.564
gene-g2833|SPBC2A9.03	11590.9	-0.275225	0.119431	-2.30447	0.0211961	0.187988	13504.3	13017.2	13872.1	10380.6	11334.4	10952.8	9573.7	10092.2
gene-g4297|NADFUDRAFT_45224	9766.65	0.786812	0.341499	2.30399	0.0212229	0.188015	4295.67	3989.81	11178.2	9205.91	13577.2	12124.8	13100.1	10661.4
gene-g671|SOCG_03100	306634	-0.524763	0.228009	-2.3015	0.0213632	0.189046	439666	407572	240794	359146	289463	175150	264893	276389
gene-g2121|ATEG_02094	624.403	-0.81533	0.354559	-2.29956	0.0214732	0.189174	991.75	943.064	439.424	810.482	488.98	283.155	591.214	447.152
gene-g3628|B7463_g6235	1153.07	-0.796785	0.346485	-2.29962	0.0214696	0.189174	2278.96	1537.23	1132.92	905.777	884.263	720.609	632.972	1131.82
gene-g1600|mug143	11042.7	-0.630807	0.27431	-2.29962	0.0214699	0.189174	9317.41	11045.9	20782.1	12531.8	7876.38	11457.5	7634.13	7696.78
gene-g4902|G7K_5619-t1	16071	-0.320247	0.1392	-2.30062	0.021413	0.189174	20740.9	19757.1	14897.7	15994.5	16183.2	13325.5	13404.5	14264.6
gene-g4318|NEOLI_000684	526.622	0.313163	0.13626	2.29828	0.0215459	0.189312	445.486	429.971	539.388	464.211	544.612	630.328	571.433	587.548
gene-g4438|PV09_02017	23258.6	-0.228286	0.0993627	-2.2975	0.0215901	0.189312	26296.3	28529	24148.5	21406.5	21237.9	21317.9	21751.8	21380.6
gene-g2101|A0A7G5F3G8	39777.1	-0.569759	0.248063	-2.29683	0.0216287	0.189312	35422.4	44043.9	71003.5	39655.1	26078.9	41282.4	29260.7	31469.9
gene-g2576|BCR43DRAFT_487459	4746.99	-0.457253	0.198925	-2.29862	0.0215266	0.189312	5861.17	4986.23	7081.81	4043.92	3791.79	4734.03	3513.22	3963.78
gene-g3731|SJAG_03826	44445.8	-0.409065	0.178049	-2.29748	0.0215912	0.189312	45741.9	56528.4	51645.9	48905.4	32100.9	48997.3	29514.5	42132.3
STRG.2013|SJAG_00525	7224.34	-0.773515	0.336785	-2.29676	0.0216323	0.189312	12678.6	8632.27	9170.64	5982.85	2650.84	7156.85	5230.81	6291.86
STRG.778|SPCC576.17c	40.1374	-0.840004	0.365901	-2.29571	0.0216923	0.189628	56.1152	58.4925	48.9406	42.4583	33.1843	23.8014	26.3738	31.7333
STRG.981|Glove_299g88	83399.8	1.26209	0.55117	2.28984	0.0220307	0.192374	15915	84168.7	82794	13448	114489	114692	121130	120563
STRG.4057|SPCC285.04	22741.6	0.551111	0.240851	2.28818	0.0221269	0.192938	20550.8	18869.5	11968.6	22410.4	27622	18515.1	31893.7	30102.4
STRG.3641	18429.3	-0.34567	0.151087	-2.28789	0.022144	0.192938	16714.3	20578.1	26548.7	18665.6	16123.7	16725.9	15377	16701.4
gene-g1407|ES332_D02G293700v1	1653.5	-0.348838	0.152501	-2.28745	0.0221696	0.192948	1729.26	1572.12	2084.66	2023.85	1240.51	1645.58	1493.42	1438.58
gene-g2628|SJAG_03606	20105.9	-0.554857	0.242802	-2.28522	0.0222998	0.193869	16468.1	18679.6	24694.2	35858.4	14356.1	16727.5	17076	16987
gene-g2009|ASPVEDRAFT_43594	10168.2	-0.194723	0.0852385	-2.28445	0.0223451	0.194049	10215.3	11193.6	11209.5	10795.7	8597.65	10576.9	9592.38	9164.2
gene-g360|GLAREA_07470	21473.8	-0.271129	0.118774	-2.28273	0.022446	0.194713	24608.2	26221.1	21047.6	22066.1	20975.4	17295.4	17806.7	21770
gene-g2953|ASPBRDRAFT_58828	1366.99	-1.2957	0.568054	-2.28094	0.022552	0.195285	4608.32	1533.12	902.798	726.509	813.015	608.168	890.117	853.915
gene-g2800|PENVUL_c008G10283	565.992	0.593097	0.2601	2.28027	0.0225919	0.195285	432.889	396.107	349.873	625.553	806.183	533.481	724.182	659.669
gene-g4805|FN846DRAFT_417610	2695.39	-1.00039	0.438764	-2.28001	0.0226072	0.195285	7119.76	3444.9	2226.28	1586.05	2141.36	1748.18	1632.98	1663.6
STRG.1063|RclHR1_01710021	6522.25	-0.127741	0.0560279	-2.27995	0.0226106	0.195285	6684.58	6825.16	6817.32	6913.16	6132.26	5838.74	6491.26	6475.52
STRG.3400|PNEG_03125	11430.6	0.502334	0.220402	2.27917	0.0226567	0.19547	7098	9006.83	14068.9	7667.97	13157.6	13399.4	13143	13903
gene-g3541|meu18	14209.4	-0.831039	0.364795	-2.2781	0.0227207	0.195808	18111.5	9774.41	27687.9	17195.6	7067.27	8323.94	16774.9	8740.13
gene-g99|G7K_1971-t1	2606.39	0.232245	0.101989	2.27717	0.0227763	0.196074	2306.45	2299.68	2441.82	2540.89	2530.79	3194.32	2741.78	2795.42
gene-g3289|BP5796_04719	83780	0.483541	0.212392	2.27665	0.0228074	0.196129	73356.3	52105.6	63027.2	90991	110352	119074	80008.3	81325.8
gene-g3353|K457DRAFT_82263	515.825	-0.958593	0.421243	-2.27563	0.0228681	0.196257	1130.32	755.272	423.805	415.148	432.372	226.524	406.597	336.566
gene-g3456|SJAG_00303	1596.93	-0.621335	0.273046	-2.27557	0.0228718	0.196257	2873.33	1833.79	1190.19	1845.52	1169.26	1328.78	1183.53	1351.07
gene-g334|TAPDE_002955	321.781	0.367821	0.161933	2.27145	0.0231199	0.198171	319.513	255.52	273.859	275.507	410.899	350.456	330.772	357.721
gene-g2604|SPOG_03015	868.193	-0.503832	0.221899	-2.27054	0.0231746	0.198424	1109.71	846.603	873.642	1242.61	878.407	619.658	783.523	591.394
gene-g2809|SJAG_00933	431.437	-1.02881	0.453239	-2.2699	0.0232137	0.198545	932.199	398.16	240.538	745.379	232.29	289.721	328.574	284.638
STRG.1591|C8035_v011003	4850.8	0.616538	0.271887	2.26763	0.0233518	0.19951	3766.59	3985.7	3797.58	3769.36	2939.74	7028.81	6797.86	6720.74
STRG.3716|I308_02433	5898.81	0.222878	0.0983071	2.26716	0.0233807	0.199542	5099.61	5860.54	4861.78	5952.66	6098.1	6053.78	6746.21	6517.84
gene-g4542|gpi10	293.543	-1.28574	0.567272	-2.26654	0.0234183	0.199648	186.669	168.294	621.65	688.768	161.041	215.034	116.484	190.4
gene-g1862|T551_02275	3441.33	0.277912	0.12271	2.26478	0.0235261	0.200351	2822.94	3088.82	3235.29	3296.65	3209.11	4094.67	3562.67	4220.53
gene-g3229|SJAG_03523	1216.47	0.217674	0.0962036	2.26263	0.0236583	0.201141	1055.88	1223.21	1036.08	1183.17	1310.78	1286.92	1353.86	1281.83
gene-g2714|SOCG_00150	6044.67	0.0968388	0.0428026	2.26245	0.0236696	0.201141	5782.15	5849.25	6006.16	5729.99	6264.02	6331.19	6368.18	6026.45
gene-g2586|SJAG_00303	8882.17	0.373801	0.165252	2.26201	0.0236969	0.201157	6890.72	6965.74	8064.79	9029.47	7891.02	9417.99	10764.9	12032.7
STRG.699|L873DRAFT_1667749	5689.88	0.204531	0.090482	2.26046	0.0237925	0.201752	4732	5142.21	5453.23	5820.56	5906.8	6492.87	6174.77	5796.62
gene-g840|GSTUAT00007612001	1258.59	-0.755284	0.334453	-2.25826	0.0239292	0.202695	2388.9	1453.08	1601.5	879.359	1134.12	695.166	1070.34	846.222
STRG.4355|SOCG_04465	7692.34	-0.495881	0.219628	-2.25783	0.0239565	0.202709	6706.34	9984.78	10800.3	8513.36	6328.44	4898.99	8486.88	5819.7
STRG.648|SJAG_03958	5824.86	0.249997	0.110799	2.25631	0.0240514	0.203294	5388.2	5531.14	4626.45	5738.48	6520.71	5503.88	6838.52	6451.48
gene-g714|HG537_0C01750	4340.35	-1.17498	0.521366	-2.25365	0.0242182	0.204486	4954.17	3029.3	2178.38	13902.7	3031.48	2463.04	2500.02	2663.68
STRG.4649|SOCG_04785	55243.5	0.181211	0.080559	2.24942	0.0244856	0.206524	47932.7	51481.6	58209.1	49489.4	58005.1	56053.2	62108.2	58668.2
gene-g2632|SJAG_03788	11315.4	-0.182628	0.0812072	-2.24891	0.024518	0.206577	12234.3	12046.4	12919.3	10925	10263.7	11445.2	9959.42	10729.7
gene-g1734	257.988	-1.82303	0.811339	-2.24694	0.0246441	0.207199	327.529	1075.44	73.9316	132.093	119.073	71.4043	161.54	102.893
gene-g3084|TRX1	6723.42	0.209167	0.0930842	2.24708	0.0246351	0.207199	5683.67	5703.54	6913.12	6646.14	7398.14	7224.15	7328.63	6889.98
gene-g3626|SPOG_04202	221823	0.191254	0.0851387	2.24639	0.0246792	0.207274	187187	197017	229562	214799	227349	226275	251655	240744
STRG.3703|K493DRAFT_284921	588.864	-0.423273	0.188511	-2.24535	0.0247456	0.207612	818.824	581.847	568.544	729.34	567.061	477.67	509.894	457.729
STRG.208|wtf20	17304.8	-0.185617	0.0827046	-2.24434	0.0248103	0.207934	19662.1	19442.1	18083	16480.4	17289	16132.5	15205.6	16143.6
gene-g2444|HCAG_04421	23414.3	-0.704345	0.313937	-2.24359	0.0248591	0.208123	45114.3	30407.9	20013.6	20540.4	22408.2	11086.6	18397.9	19345.8
STRG.3609|SOCG_04459	4428.8	0.255664	0.114009	2.24249	0.0249297	0.208493	3783.77	3608.07	4361.96	4394.91	4257.35	4731.56	5092.35	5200.42
STRG.3965|TCE0_034f10858	136.485	-0.679123	0.303113	-2.2405	0.0250586	0.20913	121.392	190.87	198.886	160.398	106.385	82.074	131.869	100.008
gene-g4575|spc7	2382.21	-0.620102	0.276731	-2.24081	0.0250383	0.20913	2795.45	2496.71	1985.74	4267.53	1645.55	1633.27	1758.26	2475.2
STRG.4498|PGUG_01716	2065.8	0.245821	0.109763	2.23956	0.0251195	0.209417	1707.5	1966.17	1827.46	2059.7	2082.8	2400.66	2078.04	2404.04
gene-g3227|RSOLAG1IB_11742	1186.42	-1.68785	0.754029	-2.23844	0.0251921	0.209802	1027.25	5194.55	335.295	685.938	605.125	424.322	758.248	460.614
gene-g587|SJAG_01852	29499.9	0.118449	0.0529689	2.2362	0.0253388	0.210801	29064.2	29634.2	27061	27397.9	30381.2	29718.2	32055.2	30687.1
gene-g4164|ANIA_00726	472.147	-0.564666	0.252648	-2.23499	0.0254182	0.211241	530.231	505.909	607.072	609.513	465.556	276.589	473.63	308.679
gene-g199|gmh2	23642.1	-0.330383	0.147888	-2.234	0.0254831	0.211402	25075.5	26905.5	32629.9	20739.5	20338.1	23085.8	19591.4	20770.9
gene-g2469|SPOG_03121	109506	0.14863	0.0665342	2.23388	0.025491	0.211402	113905	99989.4	103441	98147.6	112706	111919	121049	114893
gene-g1787|BP5796_03087	1537.94	-0.682913	0.30594	-2.23218	0.0256033	0.212111	2346.53	1795.82	1200.61	2238.03	1235.63	793.655	1060.45	1632.82
STRG.4208|LIPSTDRAFT_78080	2887.86	-0.26296	0.117869	-2.23096	0.0256841	0.212558	3482.58	2977.99	3285.27	2856.97	2921.19	2760.15	2356.06	2462.7
gene-g1851|spb1	1836.66	-0.542322	0.243271	-2.22929	0.0257946	0.213027	2679.79	2322.26	2138.81	1570.96	1865.15	1214.69	1181.33	1720.33
gene-g4727|SPOG_03450	1238.77	-0.547553	0.245608	-2.22938	0.0257888	0.213027	2104.89	1456.16	1161.04	1162.41	1137.05	847.003	978.03	1063.55
gene-g4877|MAE1	1027.63	-0.620238	0.278395	-2.22791	0.0258866	0.213565	1860.96	1261.18	786.174	1072.78	813.015	812.532	791.215	823.144
STRG.1893|T551_01691	3384.98	0.66274	0.297583	2.22707	0.0259423	0.213801	2233.16	2909.23	2916.65	2424.84	5038.15	4921.15	2013.2	4623.45
STRG.109|SOCG_04535	15594.9	0.283421	0.127451	2.22376	0.0261643	0.215183	13412.7	14404.6	11613.5	16839.9	17166	16134.9	18491.4	16696.5
gene-g3516|SJAG_00701	2210.45	-0.583181	0.262217	-2.22404	0.0261457	0.215183	3770.02	2505.94	2184.63	2144.62	2430.26	1495.39	1559.35	1593.4
gene-g1242|NTF2	1297.92	0.85574	0.385108	2.22208	0.026278	0.215894	978.007	978.98	847.61	890.681	950.632	908.559	2560.46	2268.45
gene-g1505|ucp7	15709.1	0.224237	0.100942	2.22144	0.0263215	0.216027	16887.2	14112.1	13905.4	13060.2	17493	17682.8	16817.7	15714.7
gene-g4460|SOCG_01151	9681.05	0.263345	0.118611	2.22025	0.0264021	0.216241	9019.66	9321.86	8203.28	8653.95	12256.7	8862.35	11060.5	10070
gene-g852|TAPDE_000214	460.254	-0.813948	0.366569	-2.22045	0.0263884	0.216241	728.352	786.058	430.053	402.882	478.244	338.145	223.079	295.216
STRG.2199|SJAG_03516	12037.9	0.140003	0.063094	2.21896	0.0264895	0.216641	10966.5	12123.3	11394.8	11330.7	12603.2	12600.8	13432	11851.9
STRG.3739|T552_01951	6362.44	-0.172479	0.0777378	-2.21872	0.0265058	0.216641	6190.99	6956.51	7322.35	6498.01	6143.97	5783.75	6219.83	5784.12
STRG.1713|VF21_04170	2780.24	-0.553755	0.249661	-2.21803	0.0265528	0.216802	4406.76	2880.5	3448.75	2493.72	2977.8	2125.72	2237.38	1671.29
gene-g2955|ofd1	3712.67	-0.177431	0.0801161	-2.21467	0.0267828	0.218455	3926.92	3829.72	4284.91	3723.12	3539.01	3710.56	3263.76	3423.35
gene-g375|SPOG_01150	25157.2	0.170243	0.0770654	2.20907	0.0271699	0.221223	21324.9	23520.2	25792.7	24058.8	26139.4	26326	28332.1	25763.6
STRG.2082|LOC107821943	5195.15	0.275931	0.124915	2.20895	0.027178	0.221223	3986.47	4652.72	4678.51	5479.95	5852.14	5047.55	5791.26	6072.61
STRG.619|SOCG_03044	22300	-0.292485	0.132533	-2.20688	0.0273225	0.222171	27756.4	25187.7	26062.4	19206.3	19375.7	21055.3	18313.3	21443.1
STRG.3311|BLW93_06790	836.564	0.49792	0.225681	2.2063	0.0273632	0.222273	730.643	488.464	792.421	763.306	902.807	1223.72	936.271	854.877
gene-g3120|SPOG_01394	33378.4	-0.206024	0.0934168	-2.20543	0.0274239	0.222538	34302.4	39735.9	32021.7	36970.8	33371.7	31987.5	28805.7	29831.3
STRG.1710|SOCG_02271	2148.12	0.370397	0.168146	2.20283	0.0276066	0.223792	1818.59	1492.07	2018.02	2166.32	2426.36	2528.7	2731.89	2003.05
gene-g2559|CFIO01_05158	912.718	-0.382902	0.173883	-2.20206	0.0276608	0.223953	858.906	942.038	1097.52	1234.12	786.662	915.945	747.259	719.289
gene-g3747|BP6252_13438	226.902	-0.799365	0.363137	-2.20128	0.0277165	0.223953	390.516	273.991	145.781	342.497	165.921	147.733	167.034	181.745
STRG.1729|Glove_212g61	6221.07	0.159818	0.0726131	2.20095	0.0277396	0.223953	5382.48	5743.56	6204	6176.27	6241.57	6783.41	6662.69	6574.57
STRG.249|MPH_05162	4480.14	-0.312276	0.141846	-2.20151	0.0277	0.223953	5792.46	5177.1	4954.46	3929.75	4205.62	4031.47	3575.85	4174.38
gene-g4530|DL771_002879	5378.45	0.19458	0.0886364	2.19526	0.0281448	0.226762	5044.64	4523.42	5196.04	5301.63	5373.9	6276.2	5790.16	5521.6
STRG.4440|SPOG_03360	1818	-0.242389	0.110407	-2.1954	0.0281346	0.226762	1834.62	1879.97	2034.68	2130.46	1774.38	1446.14	1725.29	1718.41
STRG.274|SOCG_00718	2730.84	-0.424354	0.193368	-2.19454	0.0281964	0.226947	2636.27	3293.03	3759.06	2830.55	2669.38	2749.48	2062.65	1846.3
gene-g2825|SPBC2A9.11c	4970.65	0.14033	0.0639808	2.19332	0.0282845	0.227179	4459.44	4554.21	4856.57	5044.99	5134.78	5364.35	5249.49	5101.37
gene-g274|CLCR_02820	6878.92	-0.837662	0.381956	-2.19309	0.0283012	0.227179	16670.8	7896.49	6194.63	4525.11	6144.95	4340.89	4641.8	4616.72
gene-g3437|SPBC17A3.03c	1523.01	-0.670736	0.305861	-2.19294	0.0283114	0.227179	2778.27	2061.61	1326.6	1317.15	1509.88	1061.22	941.766	1187.6
gene-g4151|trm82	1370.86	-0.42238	0.192724	-2.19164	0.0284058	0.227707	2036.18	1520.81	1306.82	1417.16	1313.71	1212.23	1186.82	973.156
gene-g2018|K493DRAFT_333449	419.224	0.67609	0.308577	2.19099	0.0284524	0.227849	267.979	279.122	239.497	503.839	459.7	515.424	613.192	475.038
STRG.1151|BDV26DRAFT_174999	7304.69	0.280783	0.128237	2.18956	0.028556	0.228448	5337.81	6607.6	6878.76	7559.47	7355.2	8697.38	7827.54	8173.74
STRG.3768|SJAG_04849	2148.58	0.39772	0.181821	2.18742	0.0287116	0.229229	1462.43	1984.64	2177.34	1791.74	2560.07	1918.07	2698.92	2595.4
gene-g3776|BDV96DRAFT_482051	5017.83	0.183731	0.0839938	2.18744	0.0287104	0.229229	4674.74	4613.73	4639.99	4864.78	5842.38	4861.24	5608.84	5036.95
gene-g2049|SISNIDRAFT_511916	3881.71	-0.539647	0.24692	-2.18551	0.0288516	0.230116	5987.15	4540.87	4938.84	2931.51	3614.16	3615.36	2442.88	2982.93
STRG.2630|ASPBRDRAFT_185141	31.8446	-1.37604	0.630148	-2.18368	0.0289857	0.230489	69.8577	48.2307	28.1148	37.7407	8.78407	14.7733	16.4836	30.7717
STRG.1359|SJAG_02713	8062.94	0.299069	0.136924	2.18419	0.028948	0.230489	5990.58	6711.25	7687.84	8529.4	8700.14	8232.84	9997.88	8653.59
gene-g1563|TAPDE_003813	15209.1	-0.304609	0.139481	-2.18388	0.0289711	0.230489	15351.5	16762.7	20225	14897.2	12956.5	15991.3	12100.1	13388.6
STRG.199|L873DRAFT_1825369	1477.95	0.566389	0.259438	2.18314	0.0290256	0.230574	826.84	1058	1610.88	1269.98	1297.11	1823.68	1880.23	2056.9
gene-g2296|HMPREF1120_00700	150.025	-0.820229	0.375809	-2.18257	0.0290674	0.230675	247.365	225.761	169.73	123.601	81.0087	136.243	131.869	84.6222
gene-g2813|SAMEA4029010_CIC11G00000005909	8425.69	0.0998103	0.0457807	2.18018	0.0292438	0.231843	8048.52	8415.74	7897.14	8173.7	8507.86	8595.61	9083.59	8683.4
STRG.1583|FN846DRAFT_733403	4554.45	-0.250407	0.114888	-2.17959	0.029288	0.231961	5077.85	5324.87	5073.16	4318.48	4177.31	3596.48	4290.14	4577.29
gene-g2760|SJAG_03092	1815.92	-0.691706	0.318129	-2.17429	0.0296831	0.234855	3637.18	2209.38	1802.47	1323.76	1496.22	1249.17	1249.46	1559.74
gene-g719|SJAG_04629	37276.7	0.174698	0.0803625	2.17387	0.0297147	0.234871	33672.5	39510.2	34142.8	32763.7	40601	37074.4	40047.6	40401.3
gene-g4774|SPCC794.11c	1106.86	1.44911	0.66674	2.17343	0.0297481	0.2349	720.336	692.675	463.374	497.234	2501.51	389.031	3132.99	457.729
STRG.3792|BGP75_25670	2310.04	0.292811	0.134757	2.17288	0.0297894	0.234919	2245.75	1681.92	2379.35	1999.32	2410.74	2668.22	2542.88	2552.13
STRG.3572|PNEG_01880	1612.31	0.22228	0.10231	2.17261	0.0298098	0.234919	1440.67	1468.47	1415.11	1629.46	1619.2	1873.75	1620.89	1830.92
STRG.688|DFL_001683	3487.96	0.291484	0.134325	2.16999	0.0300078	0.23496	2754.22	2800.46	3319.63	3672.17	3857.18	4131.6	3968.16	3400.28
gene-g1855	648.663	-0.867545	0.399829	-2.16979	0.0300227	0.23496	1140.63	1007.71	826.784	377.407	346.483	527.736	353.849	608.703
gene-g3794|FN846DRAFT_886308	4044.27	-0.177236	0.0815982	-2.17205	0.0298515	0.23496	4134.2	4554.21	4575.43	3906.17	3964.54	3827.93	3746.18	3645.49
STRG.528|SJAG_02307	2233.88	0.31202	0.143755	2.17049	0.0299695	0.23496	1673.15	2074.95	2131.52	2093.67	2356.08	2959.59	2262.66	2319.42
gene-g741	1803.44	0.203523	0.0937872	2.17005	0.0300032	0.23496	1859.82	1586.48	1685.85	1574.73	1853.44	2000.14	2019.8	1847.26
STRG.3257|rpl4302	5193.75	0.220076	0.101344	2.17158	0.0298874	0.23496	4230.4	5270.49	5210.61	4481.71	5273.37	5654.08	5607.74	5821.63
STRG.3523|CPSG_03475	24045.3	0.193044	0.0889413	2.17047	0.0299715	0.23496	20358.4	21298.5	23924.7	24172	25184.9	23693.9	27661.8	26068.5
STRG.2548|SPBC3B8.11	20613.7	0.138279	0.0637565	2.16886	0.0300933	0.23528	20561.1	19225.6	20289.5	18429.7	21370.7	20652.3	23069.4	21311.3
gene-g4091|SJAG_01988	4000.35	0.149691	0.0690336	2.16838	0.0301297	0.235333	3883.4	4035.99	3554.96	3697.65	4407.65	4041.32	4151.68	4230.15
STRG.2070|cip2	1203.32	0.252849	0.116665	2.16732	0.0302107	0.235733	1089.09	1148.3	940.285	1214.31	1267.83	1338.63	1370.34	1257.79
gene-g1045|EJ06DRAFT_529523	18900.7	-0.259916	0.120076	-2.1646	0.0304186	0.236857	20540.4	23192.8	17781.1	20880.1	16362.8	15688.4	16721	20039.1
gene-g1430|SPAC3H1.14	21935.1	-0.193965	0.0896379	-2.16387	0.0304744	0.236857	20651.5	22947.5	26703.9	23326.6	20044.3	20934.6	20221	20651.7
gene-g3603|SPOG_04225	11211	0.121964	0.0563626	2.16391	0.0304712	0.236857	10377.9	10845.7	11137.6	10587.2	12425.6	11414.8	11755	11144.2
STRG.3422|ASPSYDRAFT_148703	18967.9	-0.234441	0.108289	-2.16496	0.0303904	0.236857	19354	19667.9	24434.9	18565.6	17507.6	16316.3	17360.6	18536.1
gene-g754|B9Z19DRAFT_650229	1209.96	-0.693499	0.320563	-2.16338	0.030512	0.236917	2272.09	1430.5	1460.93	818.03	982.84	792.834	832.974	1089.51
gene-g2786|HCDG_05516	3063.19	-0.337391	0.155987	-2.16295	0.0305452	0.236943	3560.45	3125.76	3859.02	3135.31	2576.66	3378.98	2337.38	2531.94
gene-g1158|ATG18	20137.5	0.285379	0.13199	2.16213	0.030608	0.237197	15022.8	17967.5	21698.4	17920.2	21035.9	24935.7	21969.4	20549.7
gene-g2315|G7K_4503-t1	1239.4	-0.503126	0.233148	-2.15797	0.0309304	0.238067	1546.03	1566.98	1126.68	1572.84	941.848	723.072	1285.72	1152.02
gene-g3749|EFM4	9238.36	-0.184067	0.0853271	-2.15719	0.0309908	0.238067	10230.1	10565.6	9313.29	9198.36	8139.91	8172.1	8924.25	9363.26
gene-g2436|Micbo1qcDRAFT_143479	2816.43	-0.449511	0.20819	-2.15914	0.0308394	0.238067	3702.46	2845.61	2997.87	3459.88	2408.79	1610.29	2865.96	2640.6
gene-g1693|VF21_04170	2225.54	-0.512601	0.237328	-2.15988	0.0307817	0.238067	3013.04	3294.05	1827.46	2333.32	1835.87	1973.88	1396.71	2129.98
gene-g121|SOCG_01062	13566.1	0.193865	0.0897672	2.15965	0.0308001	0.238067	12502.2	12328.6	14144.9	11648.7	15113.5	14993.3	14715.5	13081.8
STRG.497|MUCCIDRAFT_142491	12883	0.158337	0.0733867	2.15757	0.0309616	0.238067	11242.5	11654.4	13182.7	12627.1	13112.7	14254.6	13324.3	13665.5
STRG.1808|SOCG_02165	13009.3	0.285206	0.132171	2.15786	0.0309386	0.238067	10240.4	11708.8	10815.9	14143.3	13899.3	12727.2	15983.6	14556
gene-g948|set13	2863.39	0.364311	0.168784	2.15844	0.0308933	0.238067	2997.01	2171.41	2210.66	2636.19	3945.02	2942.35	3111.01	2893.5
gene-g805|NOP12	1173.38	-0.735046	0.340653	-2.15776	0.0309465	0.238067	2491.97	1340.2	1011.09	1020.89	966.248	824.023	1014.29	718.327
STRG.161|EX30DRAFT_344709	3145.59	0.289408	0.134212	2.15635	0.0310563	0.238339	2550.38	2569.57	3164.48	3039.07	3314.52	3475.01	4003.33	3048.32
STRG.4475|VE03_00964	4172.47	0.21246	0.0985798	2.15521	0.0311454	0.238792	3602.82	3863.59	3668.46	4326.03	4604.81	4055.27	4813.23	4445.55
gene-g4375|AYL99_03358	18659	-0.554088	0.257223	-2.15411	0.0312314	0.239219	30250.7	22362.6	22895.9	13286.6	14742.6	17612.3	11303.4	16817.7
gene-g231|SJAG_02779	441.984	0.293973	0.136621	2.15175	0.0314172	0.239715	363.031	374.558	406.103	444.397	452.868	503.113	472.531	519.273
gene-g1635|PV08_00295	698.685	0.408719	0.1899	2.15229	0.0313748	0.239715	533.667	475.124	626.856	765.193	797.399	796.117	829.677	765.447
gene-g4831|SOCG_04773	1663.6	0.200272	0.093042	2.15249	0.0313589	0.239715	1655.97	1497.2	1431.77	1607.75	1869.06	1693.19	1868.15	1685.71
gene-g4657|YARS	4557.8	-0.231008	0.107345	-2.15202	0.0313962	0.239715	4451.42	5086.8	4511.91	5636.58	4510.13	4174.28	4127.51	3963.78
gene-g4826|G7K_2929-t1	880.466	0.833751	0.387697	2.15052	0.031514	0.240006	558.861	604.423	309.263	1058.63	1437.66	900.351	1164.84	1009.7
gene-g2021|C1645_819816	1061.38	-0.211473	0.098337	-2.1505	0.031516	0.240006	1265.45	1075.44	1098.56	1118.07	1001.38	1012.79	923.084	996.234
gene-g4612|NAT3	1762.56	0.397696	0.185036	2.14929	0.0316117	0.240504	1272.33	1305.31	1846.21	1660.59	1668	2312.02	2094.52	1941.5
gene-g653|SOCG_01153	3880.78	-0.493407	0.230116	-2.14416	0.0320197	0.242301	4576.25	3943.63	3371.7	6260.24	3158.36	2925.94	2762.66	4047.44
gene-g1468|SOCG_03187	4132.97	0.207416	0.0967591	2.14364	0.0320621	0.242301	3910.88	3864.61	3369.61	4199.6	4317.86	4492.73	4749.49	4158.99
gene-g2215|SPBP4G3.03	5972.03	0.738206	0.344105	2.14529	0.0319295	0.242301	3591.37	2649.61	3561.21	8103.88	6487.53	9082.3	7397.86	6902.48
gene-g1680|cut9	15879.7	0.275944	0.128683	2.14437	0.0320029	0.242301	12599.6	13609.3	17558.2	13696.1	16515	19417.1	16319.9	17322.6
gene-g4213|PCON_13644	12918.4	0.1481	0.0690777	2.14396	0.032036	0.242301	12099.1	12426.1	13104.6	11393	13645.6	12998.1	14469.3	13211.6
STRG.2765|SOCG_03320	7746.83	0.272946	0.127208	2.14566	0.0318999	0.242301	7556.08	5948.79	6243.57	8316.17	8705.99	8499.58	8206.66	8497.8
gene-g3052|SOCG_00327	4258.36	-0.678222	0.316182	-2.14504	0.0319499	0.242301	7414.08	5046.78	4499.41	4005.23	5197.24	3005.55	2209.91	2688.68
gene-g2374|SOCG_01482	1971.45	1.4748	0.688944	2.14067	0.0323008	0.243001	1557.48	1044.66	682.045	888.794	905.735	522.811	5049.49	5120.61
STRG.2361|SpCBS45565_g08190	339.345	0.65152	0.304474	2.13982	0.0323695	0.243001	308.061	222.682	165.565	359.48	424.563	354.56	415.388	464.461
STRG.2030|SPOG_01551	3790.11	0.158918	0.0742456	2.14044	0.032319	0.243001	3295.91	3527	3838.19	3663.68	3814.24	3959.25	4139.59	4083.02
gene-g1774|NTH1	659.5	-0.44315	0.207076	-2.14003	0.0323522	0.243001	928.764	842.498	623.732	645.366	663.685	540.867	532.971	498.117
gene-g2662|K493DRAFT_350827	24423.8	0.166332	0.0776656	2.14164	0.0322221	0.243001	23357.7	21202	24161	23347.4	25307.9	24118.3	28454.1	25442.4
gene-g2929|SEPMUDRAFT_146194	7591.4	-0.326452	0.15256	-2.13982	0.032369	0.243001	7630.52	8859.05	10584.7	6712.19	6667.11	6542.12	7079.18	6656.31
STRG.201|BMF94_4886	4817.27	0.973891	0.454935	2.14072	0.0322962	0.243001	1554.05	2548.02	6240.45	2658.83	8353.65	6565.1	7480.28	3137.75
STRG.3080|SPOG_04021	10155.2	0.205231	0.0960796	2.13605	0.0326755	0.245067	9769.77	8550.17	10418.1	9000.22	10535	11792.4	9969.31	11206.7
STRG.3651|SPBC1685.04	5355.07	-0.322642	0.151112	-2.13511	0.0327517	0.245405	6242.53	5707.64	5660.45	6196.08	3798.62	5675.41	4251.68	5308.12
gene-g4171|E0Z10_g1014	2622.91	0.201688	0.0945163	2.13389	0.0328515	0.245921	2596.19	2384.85	2312.7	2465.41	3136.89	2620.62	2830.79	2635.79
STRG.2092|CYBJADRAFT_162854	592.321	0.635	0.297677	2.13319	0.0329095	0.246122	550.845	359.165	297.809	648.197	758.358	668.082	656.049	800.065
gene-g1138|T551_02150	614.921	-0.324958	0.152396	-2.13232	0.0329803	0.246137	785.613	729.617	586.246	634.988	562.181	574.518	492.312	553.891
gene-g1306|adk1	397.391	0.441908	0.207271	2.13203	0.0330047	0.246137	376.773	327.353	343.626	300.982	544.612	485.057	343.959	456.768
gene-g4415|SOCG_01197	21139.9	-0.492597	0.231034	-2.13214	0.0329954	0.246137	18775.7	22911.6	37702	19467.6	17718.4	18136.7	18498	15909
gene-g3483|slx8	12867.9	-0.172549	0.0809489	-2.13158	0.0330416	0.24618	12801.1	14591.3	14510.4	12644.1	12710.6	12532.7	11586.9	11566.3
gene-g102|SPOG_00936	11824.9	0.133972	0.0629016	2.12986	0.0331828	0.246768	11044.4	11611.3	10448.3	12000.6	12133.7	12705	12058.3	12597.2
gene-g2142|Glove_519g92	754.725	-0.786854	0.369396	-2.13011	0.0331628	0.246768	1413.19	613.659	1017.34	778.403	853.031	512.142	446.157	403.879
gene-g89|BDY21DRAFT_292735	105418	0.374199	0.175823	2.12827	0.0333144	0.247514	120508	77735.6	98074.9	70972.4	121617	129908	111064	113460
gene-g2084|ARMOST_11013	244.961	-1.10856	0.521399	-2.12613	0.0334922	0.248602	568.023	272.965	208.258	289.66	90.7687	215.855	228.573	85.5839
gene-g2680|TAPDE_002856	11095.9	-0.11508	0.0541913	-2.12358	0.0337049	0.249295	10951.6	11975.6	11487.5	11739.3	10712.7	11117.7	10164.9	10618.2
STRG.2437|C7212DRAFT_293581	138.504	0.888408	0.418291	2.1239	0.0336785	0.249295	87.0358	75.9377	108.294	116.996	130.785	141.988	306.596	140.396
gene-g3620	621.814	-0.519848	0.244831	-2.12329	0.0337292	0.249295	653.914	750.141	659.136	867.093	333.795	539.226	592.312	578.893
gene-g607|SPOG_02639	8880.16	0.210197	0.0989489	2.12429	0.0336456	0.249295	7996.99	7845.18	9499.69	7595.32	9247.68	9358.07	10372.6	9125.74
STRG.1846|SOCG_02121	8140.43	0.259935	0.12243	2.12313	0.033743	0.249295	7995.84	8492.71	6117.58	7030.15	9055.4	8218.07	9026.45	9187.28
gene-g3986|SJAG_01813	1542.45	-1.14088	0.537637	-2.12202	0.0338361	0.249332	1454.41	4717.37	1653.57	664.237	826.679	839.617	1192.32	991.426
gene-g1363|NEOLI_002287	1294.5	-1.11898	0.527339	-2.12194	0.0338424	0.249332	4157.1	1174.98	900.716	858.602	765.19	874.088	809.897	815.451
gene-g1315	3585.43	0.27663	0.130328	2.12257	0.0337895	0.249332	2646.58	3068.29	3438.34	3816.53	3945.02	3963.35	3954.98	3850.31
gene-g604|scs7	1960.62	-1.04873	0.494769	-2.11964	0.0340361	0.250526	5020.59	2683.47	1715	1154.87	2172.59	1006.23	918.689	1013.54
gene-g4409|SPCC1322.02	1651.74	-0.539711	0.254718	-2.11886	0.0341027	0.250783	2789.73	1899.47	1362.01	1777.59	1554.78	1108	1239.57	1482.81
STRG.1472|KLTH0E01210g	41.7064	1.64015	0.774683	2.11719	0.0342436	0.251432	8.01645	11.288	21.8671	39.6278	106.385	24.6222	74.7259	47.1192
gene-g307|COCHEDRAFT_1195833	8092.79	0.152603	0.0720825	2.11706	0.0342544	0.251432	7248.02	7382.37	7720.12	8308.62	8027.67	8458.54	8607.76	8989.19
gene-g3682|BTUL_0027g00070	26163.2	0.116621	0.0551161	2.11592	0.0343512	0.251909	24591	26534.1	25820.9	23479.5	27644.5	26546.8	27054.1	27634.9
STRG.2442	3853.87	-0.651208	0.307944	-2.11469	0.0344561	0.252173	4815.6	5049.86	6131.11	2840.93	2739.65	4484.52	2614.31	2154.98
STRG.692|SOCG_03120	1382.25	0.311732	0.147434	2.11438	0.0344827	0.252173	1179.56	1243.74	1062.12	1447.36	1672.88	1349.3	1646.17	1456.85
gene-g4714|SPCC306.11	17117.7	-0.263006	0.124368	-2.11474	0.0344522	0.252173	20409.9	19608.3	19121.2	15555.8	18065.9	14184	14768.3	15228.2
gene-g2283|TESG_00257	9418.61	0.189014	0.0894491	2.11309	0.0345933	0.2523	8151.59	8305.94	8746.83	10005.1	9828.4	10438.2	9506.67	10366.2
gene-g4507|TRM8	32056.7	-0.260442	0.12321	-2.1138	0.0345323	0.2523	40665.2	34366.9	36239	28499	31371.8	26784	29832.1	28695.6
STRG.1939|SPOG_03993	4744.42	-0.137987	0.0653134	-2.11269	0.0346275	0.2523	5206.11	4764.58	4777.44	5136.51	4671.17	4561.67	4592.34	4245.54
STRG.4059	3341.21	-0.413043	0.19549	-2.11286	0.0346124	0.2523	3656.65	4497.77	3762.18	3349.49	3277.43	3544.77	2237.38	2404.04
STRG.1259|RIM9	3977.74	0.224275	0.106556	2.10477	0.0353113	0.257046	3593.66	3395.65	4116.22	3572.16	3864.99	4786.55	4192.34	4300.35
STRG.1630|SOCG_02361	4810.14	0.179675	0.0854452	2.10281	0.0354821	0.258051	4406.76	4308.95	4310.94	5015.74	4830.26	4908.84	5293.45	5406.21
STRG.123|SOCG_01086	1843.9	0.260345	0.12386	2.10193	0.0355591	0.258201	1751.02	1514.65	1644.2	1802.12	1836.85	1950.9	1902.21	2349.23
STRG.2864|SJAG_03925	8082.02	-0.208691	0.0992897	-2.10183	0.0355678	0.258201	8189.38	8631.24	9832.9	8009.53	7112.17	7714.95	7006.65	8159.31
STRG.3511|SpCBS45565_g07006	12467.1	0.191449	0.0911154	2.10117	0.0356262	0.258387	12534.3	10750.3	12774.5	10506.1	13647.5	12783.8	13754	12986.6
gene-g167|CONLIGDRAFT_631936	18975.1	0.242203	0.115296	2.10071	0.0356665	0.258443	14820.1	16403.6	20005.3	18313.7	19504.5	19863.5	22651.8	20238.2
gene-g1196|D0865_03159	8314.01	-0.183131	0.0872027	-2.10006	0.0357231	0.258617	8245.5	8933.97	9662.13	8523.74	7440.11	8593.14	7356.1	7757.36
STRG.3370|SJAG_04936	3516.6	-0.605928	0.288671	-2.09903	0.0358146	0.259042	3246.66	3273.53	6059.26	4397.74	1860.27	2490.12	3547.28	3257.96
STRG.736|oxr1	4617.68	0.440749	0.210189	2.09692	0.0360007	0.259914	5393.93	3236.59	4151.62	2890	5438.32	5763.23	5000.04	5067.72
STRG.1233|SJAG_02170	11587.1	0.258541	0.123294	2.09694	0.0359993	0.259914	8844.44	10255.7	10446.2	12659.2	11874.1	13416.6	12859.4	12341.4
STRG.379	97.9618	0.480051	0.229197	2.09449	0.0362164	0.260522	85.8906	73.8853	73.9316	93.4083	114.193	114.904	119.781	107.701
gene-g1624|M231_00664	106308	0.11289	0.0538986	2.09449	0.0362165	0.260522	101910	101260	103575	101856	115819	104598	115900	105546
STRG.2951|RAG0_11248	66.6316	-0.632178	0.301693	-2.09544	0.0361322	0.260522	101.923	82.0948	74.9729	65.1028	52.7044	49.2444	56.0444	50.9657
gene-g2619|K457DRAFT_137861	2234.67	-1.06058	0.506256	-2.09494	0.0361764	0.260522	6142.89	2349.96	1366.17	2224.82	2374.63	835.513	1435.18	1148.17
gene-g3297|BO71DRAFT_394975	2351.67	-0.166271	0.0795147	-2.09108	0.0365213	0.262476	2525.18	2444.37	2335.61	2641.85	2320.95	2170.86	2302.22	2072.28
gene-g2608|SPOG_04584	141070	-0.28007	0.133972	-2.09051	0.0365716	0.262551	128215	159706	192126	138832	123973	129049	131583	125075
gene-g3042|SARC_08996	231833	-0.30076	0.143889	-2.09022	0.036598	0.262551	274191	257055	299722	192677	223595	212838	192727	201859
STRG.1673|RhiirA4_347462	199.037	0.35535	0.170104	2.08902	0.036706	0.262794	182.088	175.478	160.359	180.212	226.434	199.44	246.156	222.133
gene-g3576|SPBC1734.10c	4870.61	-0.266851	0.127757	-2.08874	0.0367314	0.262794	4863.7	5562.95	6084.26	4769.48	4357.88	5054.94	3924.21	4347.47
gene-g2946|SPBC3E7.07c	57934.1	0.272577	0.130461	2.08933	0.0366782	0.262794	48741.2	46479	65621	49068.6	67455.8	64932.8	63563.1	57611.4
gene-g4037|LY90DRAFT_449542	363.924	0.528026	0.252942	2.08754	0.0368397	0.263331	369.902	222.682	287.396	312.305	346.483	381.644	473.63	517.35
gene-g4638|TAPDE_001667	30092.2	-0.158664	0.0761048	-2.08481	0.0370866	0.263726	33145.7	30932.3	32447.6	30454.9	31268.4	26888.3	29214.5	26385.8
gene-g4009|BJ508DRAFT_33669	10363.8	0.117312	0.0562934	2.08394	0.0371656	0.263726	9427.35	10076.1	9873.51	10393.8	10631.7	11194.1	10286.9	11026.9
gene-g197|SJAG_05331	6598.59	-0.331219	0.158848	-2.08513	0.0370572	0.263726	8773.44	8295.68	5587.56	6754.65	6186.91	5549.84	5736.31	5904.32
gene-g2736|SISNIDRAFT_449575	1732.36	-0.391077	0.187463	-2.08615	0.0369649	0.263726	2589.31	1826.61	1693.14	1754	1682.64	1280.35	1538.47	1494.35
gene-g3886|GX51_02618	1937.1	-0.457205	0.219226	-2.08555	0.0370197	0.263726	3033.66	2129.33	1876.4	1926.66	1863.2	1264.76	1613.2	1789.57
gene-g4022|SPOG_03571	6702.54	0.238116	0.11432	2.0829	0.0372606	0.263726	6529.97	5927.24	5427.2	6718.79	6330.39	7860.22	7068.19	7758.32
STRG.761|PNEG_02870	17238.8	0.1632	0.0783539	2.08285	0.0372645	0.263726	15873.7	15465.6	18076.8	15642.6	19213.7	17707.5	18771.6	17159.1
STRG.4538|SOCG_03792	14359.7	-0.159697	0.0765823	-2.0853	0.0370421	0.263726	14027.7	16284.5	16155.6	14146.2	14085.7	13152.4	13407.8	13617.4
gene-g3406|SOCG_00051	1383.71	-0.616322	0.295911	-2.08279	0.03727	0.263726	2573.28	1761.96	1066.28	1298.28	1250.27	1047.26	1016.49	1055.85
gene-g819|NADFUDRAFT_70732	6651.69	-0.594013	0.285162	-2.08307	0.0372447	0.263726	9204.03	6386.98	11576	4841.19	6484.6	4184.13	5373.67	5162.92
STRG.4627	2787.2	0.941232	0.451806	2.08327	0.0372268	0.263726	3372.64	1308.39	1318.27	1637	4244.66	4956.45	1425.29	4034.94
gene-g3416|PAC_00897	12860.9	-0.184828	0.088752	-2.08252	0.0372946	0.263726	13487.1	13865.8	14570.8	12813	11375.4	13636.6	11261.6	11876.9
gene-g3944	7674.65	0.290069	0.139325	2.08196	0.0373459	0.263853	5835.98	6281.28	7673.26	7831.2	7444.99	8706.41	9517.66	8106.43
gene-g85|SPAP8A3.05	21829.4	-0.329322	0.158296	-2.08041	0.0374879	0.264621	28663.4	27369.4	21276.7	19930.9	21288.7	16105.4	19713.3	20287.2
STRG.4643|LAWI1_G001464	3844.69	0.309496	0.148909	2.07842	0.0376703	0.265199	3700.17	2914.37	3486.24	3634.43	3787.89	3728.62	4358.28	5147.53
gene-g1721|M437DRAFT_42294	2201.08	0.424031	0.204007	2.07851	0.0376621	0.265199	1905.63	1397.66	2286.67	1929.49	2534.69	2545.11	3019.8	1989.58
STRG.3924|C7212DRAFT_280803	831.709	0.537971	0.258792	2.07877	0.0376381	0.265199	526.796	858.917	858.023	469.872	1013.1	897.068	969.239	1060.66
STRG.760|H072_681	704.421	0.675551	0.325176	2.07749	0.037756	0.265331	400.823	508.988	876.766	383.068	765.19	810.07	1069.24	821.22
gene-g1446|SPPG_04961	16774.1	-0.26145	0.125835	-2.07773	0.0377343	0.265331	19646	20472.4	14782.1	18259.9	15709.8	15349.5	13591.3	16382.1
gene-g3643|TAPDE_001325	20540.2	-0.246259	0.118567	-2.07696	0.0378048	0.265438	21289.4	21438	26675.8	19753.5	16929.8	20329.7	18604.5	19300.6
gene-g1400|cdt2	14155.4	0.314676	0.151682	2.07458	0.0380259	0.266754	14825.9	10681.6	13542	11423.2	17043.1	17838.8	13248.5	14640.6
gene-g3625|FN846DRAFT_970679	486.847	-0.54617	0.263498	-2.07276	0.0381942	0.266923	584.056	544.904	579.998	601.965	359.171	344.711	585.719	294.255
gene-g1906|atp10	24153.4	-0.427746	0.206375	-2.07266	0.038204	0.266923	34167.3	26783.4	28444.9	21436.7	28138.3	17796.9	18023.2	18436.1
gene-g4135|SPCC1739.01	1214.72	-1.26172	0.608535	-2.07338	0.0381371	0.266923	2817.21	1900.49	1553.6	586.868	321.107	1488.82	689.017	360.606
STRG.2176|PACTADRAFT_73575	1387.26	0.497312	0.239829	2.07361	0.0381153	0.266923	1226.52	1309.41	726.82	1338.85	1648.48	1312.36	1706.61	1828.99
gene-g4551|SOCG_03608	639.657	-0.818963	0.395157	-2.0725	0.0382186	0.266923	1371.96	772.717	435.259	685.938	519.236	367.691	592.312	372.146
gene-g4743|T552_00123	475.604	-1.9929	0.962108	-2.07139	0.0383228	0.267416	428.308	135.456	243.662	2233.31	442.132	38.5748	136.265	147.127
gene-g2638|T551_01482	88226.6	0.2039	0.0984887	2.07028	0.0384258	0.267751	78253.2	85929.6	87099.7	76725	95742.5	80449.7	102185	99427.3
gene-g1479|K505DRAFT_418841	2853.44	0.34398	0.166162	2.07015	0.0384386	0.267751	2141.54	2296.6	2463.69	3157.01	2697.69	3370.78	3152.77	3547.4
gene-g1423|MYCFIDRAFT_138808	5058.15	0.186834	0.0903021	2.06899	0.0385467	0.26797	4277.35	4493.66	5074.2	5077.07	5235.31	5164.09	5774.77	5368.7
gene-g4234|SOCG_04103	1149.5	-0.872456	0.421793	-2.06845	0.0385981	0.26797	2580.15	1281.7	699.747	1386.03	1175.11	697.629	596.708	778.909
STRG.4650|GSTUAT00001743001	398.246	0.274061	0.132501	2.06837	0.0386052	0.26797	358.45	337.615	411.309	334.949	442.132	434.992	439.564	426.958
gene-g1504|BDZ99DRAFT_376619	32877.8	-0.471676	0.22802	-2.06858	0.0385859	0.26797	35203.7	35628.1	50516.1	31472.9	25428.9	38999.9	22193.6	23578.8
STRG.3980|ARB_00760	93.5842	-0.888918	0.430204	-2.06627	0.0388032	0.269108	177.507	136.483	74.9729	97.1824	79.0566	45.1407	60.44	77.8909
gene-g2129|HMPREF1120_05833	3389.95	-0.627767	0.304023	-2.06487	0.0389354	0.269484	5971.11	4805.62	2323.12	3364.59	3324.28	2235.69	2451.67	2643.48
STRG.2274|T551_02421	20436.7	-0.17486	0.0847072	-2.06428	0.038991	0.269484	22064.7	23422.7	19952.2	21254.6	20840.7	17615.5	18522.1	19820.8
STRG.3075|ell1	45.3398	-1.34206	0.650021	-2.06464	0.0389567	0.269484	26.3398	119.037	34.3626	80.199	26.3522	20.5185	31.8684	24.0404
gene-g780|TAPDE_003922	914.986	-0.734106	0.355628	-2.06426	0.0389935	0.269484	1430.36	970.771	1557.77	613.287	571.941	948.775	546.158	680.824
STRG.172|SJAG_02017	3639.44	0.81355	0.394182	2.06389	0.0390279	0.269487	3697.88	4131.42	1305.78	1423.77	4951.29	4151.3	4868.17	4585.95
STRG.3343|BD410DRAFT_826016	14762.6	-0.232611	0.112941	-2.05957	0.0394392	0.272089	13581	14822.2	18827.6	16569.1	13685.6	13577.5	13454	13583.8
STRG.1518|SPAC343.04c	5032.42	0.127442	0.0618981	2.05891	0.0395031	0.272252	4749.18	5089.88	4507.74	4894.97	5142.59	5453.81	5135.21	5286
gene-g4548|SPCC63.14	1402.42	-0.67694	0.328833	-2.05861	0.0395316	0.272252	2061.37	1893.31	1218.31	1729.47	1528.43	975.039	583.521	1229.91
gene-g4241|PACBIOSEQ_LOCUS229	749.324	-0.533722	0.259352	-2.0579	0.0395994	0.272482	1228.81	950.247	710.16	656.689	674.422	550.716	534.07	689.479
STRG.3171|tif35	15376.4	0.220961	0.107419	2.057	0.0396866	0.272767	13180.2	12412.7	15843.2	15368	15420	17723.9	17091.3	15971.5
gene-g3188|K493DRAFT_316688	575073	-0.221836	0.107857	-2.05676	0.0397097	0.272767	696726	617785	643717	518569	543084	493375	572927	514401
STRG.2448|C7212DRAFT_353153	2988.73	0.33336	0.162235	2.05479	0.0398988	0.273592	2037.32	2496.71	2971.84	3073.04	3300.86	3480.76	3584.64	2964.66
STRG.1867|GX50_05629	11453.1	0.103388	0.0503112	2.05497	0.0398817	0.273592	11181.8	10916.6	11377.1	10699.5	11537.4	12549.1	11584.7	11778.8
STRG.3114	36.7573	0.875485	0.426237	2.05398	0.0399773	0.273893	30.9206	15.3928	29.1561	28.3055	52.7044	47.6029	50.5499	39.4263
gene-g3871|EX30DRAFT_66309	432.327	-0.920179	0.448306	-2.05257	0.0401143	0.274594	1057.03	434.076	455.044	317.022	402.115	317.626	251.65	224.057
STRG.3127|L228DRAFT_217232	83.6475	0.462852	0.225545	2.05215	0.0401554	0.274638	71.0029	68.7544	69.7664	71.7074	101.505	90.2814	100.001	96.1616
gene-g2935|PNEG_00200	4364.34	-0.519969	0.253645	-2.04999	0.0403656	0.275838	7320.17	5286.9	4645.19	3318.35	3733.23	3984.69	2822	3804.15
STRG.2822|chr1	665.805	0.67173	0.32781	2.04914	0.0404481	0.276163	489.004	510.014	540.429	515.161	543.636	1225.36	529.675	973.156
gene-g2253|L211DRAFT_880227	35963.6	0.179835	0.0878254	2.04764	0.0405955	0.276633	35090.3	36273.6	31545.9	31989	38437.1	34296.2	41813.5	38262.7
gene-g1180|SJAG_02429	725.573	-0.62075	0.30314	-2.04774	0.0405859	0.276633	1249.42	1002.58	607.072	658.576	708.582	556.461	459.344	562.546
gene-g581|DM01DRAFT_1379429	18704.5	-0.228748	0.111728	-2.04737	0.0406218	0.276633	22415.2	22506.3	18085.1	17730.6	18080.5	15962.6	17330.9	17524.5
gene-g384|JI435_124240	3605.67	-0.369931	0.180743	-2.04673	0.040685	0.276826	5044.64	4291.51	3816.33	3109.84	3706.88	2867.66	2896.73	3111.79
STRG.4275|SOCG_01174	1783.51	0.368468	0.180137	2.04549	0.0408067	0.277416	1223.08	1540.3	1504.66	1958.74	1756.81	1919.71	2239.58	2125.17
gene-g492|SPOG_00380	16792.3	0.123253	0.060287	2.04443	0.0409106	0.277883	15296.5	16169.6	17370.8	15465.2	17953.7	17821.5	17246.3	17014.8
gene-g1652|P167DRAFT_520350	685.079	-0.460747	0.225571	-2.04258	0.0410939	0.278889	943.651	854.812	710.16	666.124	484.1	711.581	642.862	467.346
STRG.1683|ACN38_g11918	1508.53	0.945068	0.463008	2.04115	0.0412361	0.279615	1402.88	297.594	1118.35	1306.77	1884.67	1767.87	1503.31	2786.76
STRG.2697|GSTUAT00008596001	8366.79	0.242466	0.118882	2.03955	0.0413952	0.280306	6446.37	8003.22	8280.34	7931.21	8028.64	9581.31	8706.66	9956.58
STRG.724|SJAG_04618	4251.77	0.218192	0.106988	2.03941	0.0414088	0.280306	3595.95	3714.79	4366.13	4044.86	4722.9	4090.57	5013.23	4465.75
STRG.3621|wtf20	15878.1	0.330593	0.162195	2.03824	0.0415261	0.28086	9893.45	15889.4	14469.8	16013.4	17129.9	17266.7	18230.9	18131.3
STRG.3963|ANOM_001459	4002.33	-0.163933	0.0804626	-2.03738	0.0416117	0.281199	4121.6	4553.18	3985.02	4259.04	3745.92	3877.99	3473.65	4002.25
STRG.2057|L228DRAFT_243395	22055.2	-0.22096	0.108497	-2.03656	0.0416943	0.281277	22731.2	23871.1	27228.7	21133.9	19988.6	22087.7	18162.8	21237.3
rna-g1961	682.976	2.37636	1.16666	2.03689	0.0416607	0.281277	0	295.541	239.497	347.215	1255.15	1377.2	1685.73	263.483
STRG.906|GSTUAT00001634001	894.94	-0.618364	0.303822	-2.03529	0.0418221	0.281899	787.903	1023.11	1566.1	958.614	523.14	972.576	701.105	626.974
gene-g4503|gsf2	3447.36	-0.127168	0.0624963	-2.0348	0.0418708	0.281987	3460.82	3458.24	3729.9	3745.77	3210.09	3250.95	3451.68	3271.42
gene-g1955|SJAG_00999	473.462	-0.738579	0.363037	-2.03445	0.0419065	0.281987	928.764	616.737	306.139	517.048	329.891	409.549	320.882	358.683
gene-g1725|mug131	32264	-0.562624	0.276667	-2.03358	0.0419936	0.282209	49374.5	52363.1	25331.5	26837.4	29411	20243.5	29851.9	24699.1
gene-g4366|SPCC622.01c	438.435	0.277048	0.136254	2.03331	0.042021	0.282209	346.998	380.715	442.548	415.148	493.86	489.161	481.323	457.729
STRG.694|C4D60_Mb10t22020	1808.55	0.311205	0.153072	2.03306	0.0420464	0.282209	1859.82	1358.67	1463.01	1775.7	2298.5	1959.11	1904.41	1849.19
gene-g1712|yip11	5639.95	-0.217748	0.107168	-2.03183	0.0421706	0.282804	6893.01	6210.47	5869.75	5286.53	5662.8	4943.31	5218.72	5035.02
STRG.1136|PENFLA_c012G05337	1391.6	0.301469	0.1484	2.03146	0.042208	0.282815	1313.55	1127.78	1277.66	1267.14	1371.29	1379.66	1887.93	1507.81
gene-g3733|BZL39_O04020	2384	0.413057	0.203413	2.03063	0.0422927	0.282904	1725.83	1782.48	2427.25	2244.63	3389.68	2919.37	2122	2460.78
gene-g221|SPAC1952.08c	12195.2	0.184803	0.0910035	2.03072	0.0422833	0.282904	10006.8	11534.3	12842.2	11276.9	12882.3	13583.2	12890.2	12545.2
gene-g602|cpy1	11567.1	0.664914	0.32756	2.0299	0.0423666	0.283159	4663.29	8164.33	11212.6	11750.6	9052.47	18070.2	12821	16802.3
gene-g4346|SPOG_02470	28558.3	-0.213552	0.10523	-2.02938	0.0424193	0.283272	30850.8	31818.9	33371.3	26633.6	25661.2	29127.2	23548.5	27455.1
STRG.129|SJAG_02569	10174.6	0.131248	0.064719	2.02797	0.0425635	0.283995	10156.8	10163.3	8841.59	9687.1	10721.4	10405.3	10548.4	10873
gene-g1122|G7K_2763-t1	1626.73	-0.595731	0.293929	-2.02678	0.0426846	0.284287	2868.75	2040.06	1359.92	1563.41	1621.15	1245.88	939.568	1375.11
STRG.4379|mae2	31.884	-2.68882	1.32664	-2.0268	0.0426833	0.284287	49.2439	44.126	19.7845	107.561	0.976008	0	13.1869	20.1939
STRG.4113|SPCC663.14c	5963.46	0.209319	0.103292	2.02649	0.0427149	0.284287	5553.11	6142.74	4812.84	5616.76	6332.34	5823.15	6624.23	6802.47
gene-g2965|mrs1	648.137	0.742703	0.366562	2.02613	0.0427513	0.284291	664.221	542.852	397.773	334.949	1259.05	637.715	810.996	537.544
gene-g1473|SJAG_00239	53259.7	0.197389	0.0974561	2.02542	0.0428246	0.28454	53344.9	48021.4	54452.2	42669.7	58903.1	54321.5	59757.6	54607.3
STRG.2816|SOCG_03276	4547.95	-0.280823	0.138743	-2.02405	0.0429646	0.28523	5887.51	5110.4	4952.37	4007.12	4478.9	3940.37	4183.55	3823.39
gene-g264|BFJ72_g404	211.052	-0.342549	0.169324	-2.02303	0.0430699	0.285451	246.22	227.813	237.414	233.049	208.866	194.515	162.639	177.899
STRG.733|PNEG_03247	4426.04	0.203946	0.100812	2.02304	0.0430691	0.285451	3770.02	3814.33	4458.8	4411.89	4516.97	5237.14	4567.07	4632.11
STRG.2731|K457DRAFT_561941	1033.31	0.207853	0.102799	2.02194	0.0431828	0.285932	895.552	1010.79	890.303	1038.81	1100.94	1162.17	1119.79	1048.16
gene-g1753|NEOLEDRAFT_1096092	721.16	-0.810783	0.401055	-2.02163	0.0432148	0.285932	1338.75	1081.6	384.236	869.924	472.388	535.122	674.731	412.533
STRG.472|BATDEDRAFT_11439	30288.2	-0.38357	0.189767	-2.02127	0.0432519	0.285939	26354.7	38791.8	44832.7	27184.6	28810.8	25679.3	25578.2	25073.2
gene-g65|SOCG_04553	1018.45	-0.274801	0.136065	-2.01964	0.0434212	0.286819	1236.82	1110.33	1016.3	1098.26	896.951	955.341	791.215	1042.39
gene-g1573|TAPDE_000511	14690.1	-0.324207	0.160583	-2.01893	0.0434941	0.287061	18228.3	18750.5	12045.6	16310.6	14364.9	11666.8	12421	13732.8
STRG.3899|L228DRAFT_220157	3991.32	-0.216073	0.1071	-2.01749	0.0436444	0.287096	4439.97	3880.01	4567.1	4272.25	3226.68	4074.97	3861.57	3607.98
gene-g4708|MAA_06393	3326.55	-0.755199	0.374285	-2.01771	0.0436212	0.287096	6912.47	4125.26	3262.36	2411.63	3412.12	1778.54	1778.04	2931.97
STRG.990|SJAG_02923	33417.9	-0.149435	0.0740599	-2.01776	0.0436158	0.287096	34823.5	36121.7	38045.6	31599.4	30760.8	33272	31125.5	31594.9
gene-g1140|SPOG_01770	3514.05	0.268867	0.133255	2.01769	0.0436235	0.287096	2633.98	3042.64	3416.47	3656.13	3441.4	4040.5	4031.9	3849.35
gene-g1515|rpl301	5644.09	-0.139073	0.068987	-2.01593	0.0438071	0.287408	5408.82	5947.77	6090.5	6214.01	5344.62	5253.55	5644	5249.46
STRG.3044|edc3	273.777	0.500772	0.248442	2.01565	0.043837	0.287408	242.784	193.949	174.937	295.321	322.083	363.588	280.222	317.333
STRG.125|SJAG_00207	3045.42	0.179571	0.0890494	2.01653	0.0437445	0.287408	2690.09	2759.41	3083.26	2890	3250.11	3062.18	3554.97	3073.33
STRG.333|SJAG_00127	10210.1	0.249356	0.123671	2.01629	0.0437699	0.287408	7919.11	8983.22	9443.46	10972.2	10532.1	10501.4	12406.7	10923
gene-g1729|DRE_03728	3267.39	-0.236575	0.117418	-2.01481	0.0439243	0.287743	3630.31	3737.37	2948.93	3821.25	3225.71	2751.12	3085.74	2938.7
gene-g2960|pal1	1378.08	0.334957	0.166386	2.01313	0.0441008	0.28866	1179.56	1052.87	1375.54	1267.14	1830.02	1542.17	1532.98	1244.33
gene-g1005|Q1L858	37528.4	-0.573009	0.284852	-2.0116	0.0442618	0.289474	22185	53517.6	59477.4	44358.6	24523.2	32962.5	29751.9	33450.8
gene-g3785|SPOG_04694	3167.82	0.203462	0.101165	2.01119	0.0443059	0.289524	2818.36	2988.25	2613.64	3357.98	3234.49	3434.8	3473.65	3421.43
gene-g4529|SPCC24B10.03	3217.11	0.190708	0.0948468	2.0107	0.0443573	0.289621	3098.93	3021.09	2958.3	2942.83	3195.45	3893.59	3149.48	3477.2
gene-g473|SJAG_01029	1188.04	-0.692807	0.344744	-2.00963	0.0444705	0.29012	2249.19	1448.97	900.716	1272.81	1192.68	589.291	904.403	946.23
gene-g4455|SJAG_01148	16000.8	0.314716	0.156651	2.00903	0.0445335	0.290292	11385.7	12434.3	16581.5	16647.4	15826.9	18089.9	19414.4	17626.4
gene-g3196|L228DRAFT_220873	985.572	-0.765576	0.38115	-2.0086	0.0445797	0.290355	2178.19	1226.29	759.1	801.047	889.143	596.678	687.918	746.214
gene-g1550|TAPDE_003758	5766.17	0.968006	0.48211	2.00785	0.044659	0.290552	6676.56	3665.53	3597.66	1665.31	10961.5	9188.18	7540.72	2833.88
gene-g367|dml1	1643.59	-0.343084	0.170891	-2.00762	0.0446834	0.290552	1942.27	1854.32	2071.13	1484.15	1569.42	1192.53	1662.65	1372.23
gene-g817|SPOG_02053	3489.23	-0.720563	0.3591	-2.00658	0.0447942	0.290572	7633.96	4079.09	2598.02	3060.77	3303.79	1956.64	2473.65	2807.92
gene-g1663|SOCG_02295	1045.03	-0.575553	0.286836	-2.00656	0.0447965	0.290572	1689.18	1557.75	868.436	887.851	967.224	715.685	815.391	858.723
STRG.2427|SOCG_01319	2141.96	0.275793	0.137438	2.00666	0.0447854	0.290572	2012.13	1781.46	1666.06	2290.86	2222.37	2177.42	2527.49	2457.89
gene-g2141|PNEG_02023	13062.5	0.377347	0.18814	2.00567	0.0448913	0.290711	10414.5	8260.79	13984.5	12795.1	14607.9	14257.1	17362.8	12817.4
STRG.3103|SOCG_02010	3137.64	-0.586561	0.292424	-2.00586	0.0448711	0.290711	3798.65	3916.95	3859.02	3492.9	1239.53	2761.79	2594.53	3437.78
STRG.693|WOLCODRAFT_139716	813.143	0.281224	0.140268	2.0049	0.0449739	0.291007	746.675	738.853	667.467	783.12	759.334	855.211	950.557	1003.93
gene-g230|BofuT4_P058970.1	1191.35	-0.400459	0.199805	-2.00425	0.0450435	0.29122	1447.54	1389.45	1323.48	1263.37	1097.03	1317.29	756.05	936.614
STRG.1243|SOCG_04278	4795.01	-0.489761	0.244627	-2.00207	0.0452774	0.292494	6256.27	5496.25	5555.28	5097.83	2962.18	4773.42	2778.04	5440.82
gene-g3153|SOCG_02571	1175.08	-1.06873	0.534232	-2.0005	0.0454459	0.292556	3347.44	1388.43	609.154	1020.89	735.91	810.891	1049.46	438.497
STRG.1214|SOCG_04246	47785.4	0.177702	0.0888058	2.00102	0.0453905	0.292556	43249.9	42157.7	52047.8	41929	52206.7	49607.1	51666.3	49418.4
gene-g3572|MGL_1703	9590.05	-0.25969	0.129828	-2.00026	0.0454718	0.292556	9325.43	11227.5	12065.4	9185.15	9980.66	8413.4	8076.99	8445.88
gene-g1993|yqeH	5184.99	0.276306	0.138049	2.0015	0.0453382	0.292556	4546.47	3837.93	4630.62	5744.14	5810.18	5370.1	5550.59	5989.91
gene-g1804	4462.44	0.172919	0.0864242	2.00082	0.0454119	0.292556	4588.85	4440.3	3879.85	3873.14	4790.25	4545.26	4736.3	4845.58
gene-g3146|FRX48_00245	124003	0.125315	0.0626656	1.99974	0.0455281	0.29268	118126	122526	119402	114428	133519	122373	139109	122543
gene-g3906|SJAG_03854	7786.29	-0.336951	0.168537	-1.99927	0.045579	0.29277	9592.26	9494.26	7266.12	8412.41	7443.04	5098.43	7303.36	7680.43
STRG.1696	19989.6	-0.16553	0.0828369	-1.99826	0.0456883	0.293235	18384	22531.9	22482.5	21141.4	18945.3	18849.1	18256.2	19326.6
gene-g3191|SOCG_02484	620.761	-0.448518	0.224517	-1.9977	0.0457487	0.293385	518.779	724.487	689.334	933.139	528.996	554.82	454.949	561.584
gene-g513|G7K_4743-t1	7966.89	-0.279227	0.139912	-1.99573	0.0459632	0.293572	8702.43	8539.91	9244.57	8456.75	6516.81	9026.49	6064.88	7183.27
gene-g861|TAPDE_002436	1245.8	-0.666602	0.333954	-1.99609	0.0459242	0.293572	2503.42	1434.61	1205.81	970.88	1251.24	828.126	870.337	901.996
gene-g4451|AXXA_27880	27337.5	0.177987	0.0891837	1.99574	0.0459623	0.293572	25618.3	24216.9	29100.9	23676.6	28580.4	28187.5	31364	27955.1
STRG.1460|SJAG_01469	53.8355	-0.820479	0.411094	-1.99584	0.0459511	0.293572	60.696	60.5449	101.005	52.837	46.8484	42.6785	36.264	29.8101
gene-g3985|GSTUM_00010660001	2454.17	-0.530848	0.265891	-1.99649	0.0458808	0.293572	4176.57	2862.03	2354.36	2210.66	2210.66	2440.06	1453.86	1925.16
gene-g1772|SJAG_03726	34217	0.461812	0.231666	1.99344	0.0462134	0.294932	23461.9	22150.2	29359.2	40175.9	38093.6	51449.7	31523.3	37522.3
gene-g3730|BDFB_005559	10916.2	-0.180062	0.0904346	-1.99107	0.0464729	0.295872	13109.2	11326	11792.6	10159.8	10256.9	10324.9	10288	10072
gene-g3854|BDBG_02658	1900.6	-0.277027	0.139119	-1.99129	0.0464486	0.295872	1893.03	1954.88	2513.67	1969.12	1662.14	1944.33	1647.27	1620.32
gene-g2420|SPOG_03176	809.137	-0.57488	0.288663	-1.99153	0.0464226	0.295872	1290.65	1100.07	831.99	650.084	595.365	508.038	843.963	652.937
gene-g459|GRS66_010230	1003.83	-0.462846	0.232504	-1.9907	0.0465137	0.295894	1476.17	1024.13	1229.76	923.704	784.71	641.818	971.436	978.925
gene-g2849|SJAG_01624	254.58	-0.440905	0.221555	-1.99005	0.0465856	0.296114	351.579	281.175	293.644	247.202	233.266	242.118	170.331	217.325
gene-g2415|PNEG_02122	14068.3	0.245868	0.123619	1.98891	0.0467112	0.296535	13143.5	10646.7	13874.1	13825.4	14000.8	16839.9	16308.9	13906.9
STRG.448|LIPSTDRAFT_78080	137107	-0.457599	0.230092	-1.98877	0.0467268	0.296535	179333	138400	215644	101309	114943	133900	99747	113584
gene-g2072|CC80DRAFT_402656	5194	0.387684	0.195063	1.98748	0.0468689	0.297171	4499.52	3964.15	3725.73	5812.07	5673.53	7354.65	4882.46	5639.88
gene-g2272|GSTUAT00001994001	10515.2	-0.628991	0.316524	-1.98718	0.0469019	0.297171	20024	13750.9	8349.06	8963.42	10748.8	5750.92	8079.19	8455.49
gene-g386|Cd36_70590	3606.81	-0.467953	0.235678	-1.98556	0.0470826	0.298077	4859.12	5084.75	4090.19	2712.61	3528.27	2348.96	3258.27	2972.36
STRG.784|K504DRAFT_421325	13096.2	0.194903	0.0982191	1.98437	0.0472142	0.298671	10675.6	12462	13131.7	12579.9	13997.9	12525.3	15102.3	14294.4
STRG.1238|med20	5516.51	-0.5585	0.281625	-1.98314	0.0473523	0.299306	4011.66	7333.12	9640.26	5299.74	4570.65	4737.31	3472.56	5066.76
STRG.2401|SJAG_00900	6347.45	-0.135317	0.0682868	-1.9816	0.0475245	0.300155	6549.44	6269.99	6944.36	6815.98	5710.62	6386.17	6250.6	5852.4
STRG.3084|C1646_741034	271.746	0.497781	0.251258	1.98116	0.0475735	0.300225	237.058	257.572	244.703	162.285	383.571	323.371	307.695	257.713
gene-g2364|C7212DRAFT_359119	21983.7	0.141984	0.0717154	1.97983	0.047723	0.300928	19067.7	21711	22252.4	20578.1	23438.8	21598.6	23396.9	23826
STRG.1352|GX50_04729	1561.46	0.307167	0.155201	1.97916	0.047798	0.301162	1302.1	1393.56	1258.92	1627.57	1743.15	1401	1875.84	1889.58
gene-g2264|SOCG_00676	13862.7	-0.192905	0.0975721	-1.97705	0.048036	0.302421	15920.7	16061.8	13576.3	13593.3	13230.8	11632.3	13692.4	13194.3
STRG.2883|T552_01894	7953.19	0.0941857	0.0476486	1.97667	0.0480787	0.302449	7519.43	7393.66	7854.45	8005.75	8288.26	8292.75	8294.57	7976.61
gene-g331|SPAC458.02c	3291.36	-0.621701	0.314622	-1.97602	0.0481522	0.302564	5959.66	4406.44	2302.29	3290.99	2981.7	2240.62	1991.22	3157.95
gene-g2997|cprA	7282.8	-0.204865	0.103685	-1.97584	0.0481734	0.302564	7747.33	8882.66	6975.6	7589.66	7320.06	6162.11	6844.01	6740.93
STRG.4437|SJAG_02549	11187.5	-0.258781	0.131021	-1.97512	0.048255	0.302837	13481.4	12377.8	12850.6	10044.7	10031.4	11093.1	8689.08	10931.7
STRG.4016|SPOG_02362	7014.5	0.203828	0.103249	1.97413	0.048367	0.303059	5809.64	6280.25	6826.69	7160.36	7515.26	6774.38	8251.71	7497.72
STRG.4230	13667.8	0.126861	0.0642554	1.97432	0.0483455	0.303059	13480.2	12682.6	12178.9	13926.3	13924.7	13856.5	14450.7	14842.5
gene-g3869|LRAMOSA04387	1946.26	0.406753	0.206142	1.97317	0.0484764	0.303505	1417.77	1548.51	1619.21	2108.76	1656.29	2241.44	2292.33	2685.79
gene-g1761|UCRPC4_g02571	47124.7	-0.222403	0.112778	-1.97205	0.0486035	0.303917	41587.1	54198	57447.9	49765.9	45992.4	43930.1	41986.1	42089.9
STRG.2695|D6D25_04979	722.209	1.39449	0.707176	1.97192	0.048619	0.303917	35.5014	651.627	310.304	594.416	738.838	974.218	1319.79	1152.98
STRG.1674|P167DRAFT_520350	5631.63	0.145853	0.0740115	1.97068	0.0487602	0.304559	5507.3	5198.65	5178.33	5503.54	6474.84	5539.17	5959.39	5691.81
gene-g2745|PVAR5_4466	2253.52	0.236171	0.119933	1.96919	0.0489312	0.305386	2183.91	2294.55	1733.75	2065.36	2409.76	2252.11	2515.4	2573.29
STRG.1529|MGL_0669	2716.81	0.384397	0.195408	1.96714	0.0491665	0.306042	1805.99	2042.11	3151.98	2427.67	2849.94	3374.06	3090.13	2992.55
gene-g4247|inv1	2488.64	0.158354	0.0805053	1.967	0.0491835	0.306042	2269.8	2340.73	2416.83	2379.55	2800.17	2420.36	2767.06	2514.63
STRG.3622|SJAG_00029	162.013	0.741339	0.376895	1.96696	0.0491875	0.306042	123.682	69.7806	138.492	152.85	194.226	157.582	283.519	175.976
gene-g3426|mss116	2515.84	0.213052	0.108317	1.96693	0.0491909	0.306042	2261.79	2504.92	2199.2	2354.08	2651.81	2427.75	3100.02	2627.14
STRG.2580|T552_03128	6471	0.379975	0.193396	1.96475	0.0494428	0.307344	4727.42	4890.8	5114.81	7761.38	8109.65	7621.39	6196.75	7345.79
STRG.1245|mug68	346.167	-0.869313	0.442522	-1.96445	0.0494778	0.307344	463.809	707.041	439.424	179.268	248.882	200.26	314.288	216.364
gene-g3080|A1O5_05283	6517.41	-0.255621	0.130146	-1.9641	0.0495182	0.307355	6404	7797.98	8098.11	6073.43	5337.79	6154.73	5842.9	6430.33
gene-g767|PNEG_02870	2612.58	-0.556381	0.283726	-1.96098	0.0498815	0.307481	4602.59	3237.61	2536.58	2064.42	2688.9	2014.09	2073.64	1682.83
gene-g4398|HPODL_03845	1590.18	-0.590259	0.301142	-1.96007	0.0499877	0.307481	2814.92	2002.09	1539.03	1287.9	1311.75	891.323	1556.06	1318.38
gene-g2003|SJAG_00536	4086.02	-0.163138	0.0831947	-1.96092	0.0498883	0.307481	4594.57	4254.56	4408.82	4011.84	3708.83	4138.17	3583.55	3987.82
STRG.4639|AC579_8836	2746.74	0.311927	0.158874	1.96336	0.0496041	0.307481	2004.11	2331.49	2332.49	3134.37	3070.52	2861.92	3225.3	3013.71
gene-g571|CANINC_002124	2756.23	0.211822	0.108012	1.96111	0.0498665	0.307481	2304.16	2302.76	2895.83	2713.56	2848.97	2995.7	3008.82	2980.05
gene-g228|MPH_05162	3998.3	-0.427743	0.218188	-1.96044	0.0499445	0.307481	6108.54	4531.63	4402.57	3304.2	3971.38	2806.11	3754.98	3106.98
gene-g1805|hrk1	20058.2	-0.256742	0.130958	-1.9605	0.0499377	0.307481	22589.2	24032.2	23803.9	16927.7	18575.4	16698.8	19068.3	18769.8
STRG.1718|BU23DRAFT_264783	2105.34	0.292564	0.149109	1.96208	0.0497535	0.307481	1518.55	1933.33	1954.5	2162.54	2503.46	2074.83	2516.5	2179.02
gene-g4901|K457DRAFT_105445	28919.4	0.170838	0.0870733	1.962	0.049762	0.307481	29467.3	25095.4	28809.4	25464.6	31536.8	29067.3	32973.9	28940.8
gene-g4003|BOTNAR_0014g00350	10921.6	-0.192654	0.0982739	-1.96037	0.0499522	0.307481	10302.3	11386.5	13041.1	11869.5	10128	11166.2	9625.35	9853.68
gene-g2029|SJAG_00877	7616.79	-0.240882	0.122801	-1.96157	0.0498131	0.307481	9188	8298.76	8603.13	6916.93	6739.34	7902.08	6314.34	6971.72
STRG.347|SPAC1834.10c	8847.47	0.155573	0.0793768	1.95992	0.0500046	0.307481	8339.4	8610.72	8158.5	8372.78	9357.96	8237.76	10052.8	9649.82
STRG.1633|AMS68_003414	1906.15	-0.527283	0.269131	-1.95921	0.0500886	0.307759	1567.79	2917.44	2971.84	1545.48	1594.8	1535.6	1567.05	1549.16
STRG.4622|RclHR1_00310024	6463.06	0.350552	0.179062	1.95771	0.050264	0.308598	4501.81	6690.73	5732.3	5800.75	8378.05	5649.97	8109.96	6840.94
STRG.1452|FOXG_03711	1336.24	0.29703	0.151825	1.9564	0.0504176	0.308914	1102.84	1145.22	1064.2	1483.21	1422.04	1401	1639.57	1431.85
STRG.4343|PoMZ_00696	4793.04	-0.13901	0.0710583	-1.95628	0.0504326	0.308914	5202.68	4814.86	4783.68	5293.14	4730.71	4295.75	4469.27	4754.23
gene-g382|UCDDS831_g06864	12134.4	-0.212026	0.108348	-1.9569	0.0503591	0.308914	14522.4	13177.2	13672.1	10726.9	11657.4	10879.7	11483.6	10955.7
gene-g4218|PoMZ_07485	1031.3	-0.327082	0.167357	-1.95439	0.0506547	0.309969	1361.65	1108.28	954.863	1166.19	1078.49	835.513	862.644	882.764
gene-g3499|SPOG_04330	22503.1	0.123984	0.0634465	1.95415	0.050683	0.309969	22538.8	21063.5	20689.4	21854.7	21766.9	23500.2	25040.9	23570.2
STRG.1440|SJAG_04717	49.1799	-0.667838	0.342083	-1.95227	0.0509067	0.311096	53.8248	70.8068	66.6425	50.0065	34.1603	32.8296	42.8575	42.3111
gene-g1478|SPAC1399.04c	5985.96	-0.396563	0.203204	-1.95155	0.0509919	0.311373	8988.74	5975.47	6656.96	5594.12	6019.04	5855.16	4128.6	4669.61
gene-g3728|KDRO_F08650	262.89	-0.775983	0.397691	-1.95122	0.0510306	0.311373	576.04	281.175	229.084	241.541	237.17	153.478	200.002	184.63
gene-g2396|PCON_11981	169724	0.181891	0.0932452	1.95068	0.0510953	0.311528	153070	152580	182806	147698	179449	166579	194084	181524
gene-g4225|P167DRAFT_535342	1605.46	-0.534688	0.274156	-1.95031	0.0511396	0.311558	2771.4	1976.43	1478.63	1372.82	1380.08	1532.32	1008.8	1323.18
gene-g3065|DEBR0S6_10902G	8689.69	0.172358	0.0885179	1.94716	0.0515157	0.313608	8281	7425.47	8053.33	8923.8	8520.55	8882.04	9897.88	9533.46
gene-g1503|AYL99_03964	12958.3	-0.148966	0.0765472	-1.94606	0.051647	0.314111	13625.7	14347.1	13201.5	13331.9	13610.4	11336.9	11925.4	12287.5
gene-g4652|SPOG_03382	1917.19	-0.672959	0.34585	-1.94581	0.0516775	0.314111	4094.12	1968.22	1861.83	1502.08	1714.85	1671.03	1125.28	1400.11
STRG.1356|SJAG_02626	371.111	0.944843	0.485879	1.94461	0.0518223	0.314508	269.124	299.646	234.29	212.292	513.38	818.277	159.342	462.537
gene-g691|swc3	7533.99	0.445002	0.228801	1.94493	0.0517832	0.314508	4527.01	5315.64	6453.91	9227.61	8704.04	9760.24	7700.06	8583.39
gene-g2390|BN980_GECA11s03640g	8861.6	0.235075	0.120937	1.94378	0.0519215	0.314869	9263.59	7144.3	8863.46	7295.28	9924.05	10104.1	8584.68	9713.29
gene-g729|mde6	4596.47	-0.54031	0.278069	-1.94308	0.0520069	0.315145	7737.02	5658.38	5431.37	2962.65	3861.09	3218.94	3653.88	4248.42
gene-g3787	3446.33	-0.689524	0.355207	-1.94119	0.0522353	0.316287	7231.99	4291.51	2763.58	2731.49	3469.71	2444.98	2697.82	1939.58
gene-g441|LIPSTDRAFT_78080	157869	-0.419046	0.215945	-1.94053	0.0523157	0.31629	215980	168627	221403	116536	142062	149602	109064	139677
gene-g926|CALCODRAFT_99969	1545.77	-0.680005	0.350379	-1.94077	0.0522862	0.31629	3001.59	1804.03	1837.88	970.88	1412.28	1155.6	878.029	1305.87
gene-g3779|PENSTE_c015G08647	35246.6	-0.363567	0.187455	-1.93949	0.0524416	0.316568	49585.2	39867.3	43035.5	26170.4	32154.6	30045.6	31031	30083.2
gene-g2640|FOXG_04206	2482.08	-0.278929	0.143804	-1.93965	0.0524218	0.316568	3000.44	2420.77	2274.18	3190.04	2147.22	2382.61	2152.76	2288.65
STRG.1216|NTF2	4174.67	-0.485061	0.250188	-1.93879	0.0525272	0.316844	5419.12	4671.19	5369.93	4020.33	4643.85	4216.96	2476.94	2579.05
gene-g1046|SPAC2E11.11c	4818.13	0.255595	0.131863	1.93833	0.052583	0.316938	4651.83	3743.52	5034.64	4141.1	4963.98	6018.48	4874.76	5116.76
STRG.3878|BCR42DRAFT_357417	1194.76	0.259758	0.134152	1.93629	0.0528316	0.318195	1060.46	1123.67	1067.32	1097.31	1420.09	1055.47	1423.09	1310.68
STRG.1598|SPBC16A3.08c	22736.5	-0.881923	0.45594	-1.93429	0.053077	0.319283	12170.1	32705.5	39474.2	33559.1	10931.3	10431.6	11083.6	31536.2
STRG.1860|COQ4	10630.7	0.176872	0.0914462	1.93417	0.0530928	0.319283	9010.49	9855.48	11126.2	9925.81	11212.4	10924.9	12317.7	10673
gene-g3261|BCR32DRAFT_203914	16917.6	-0.332685	0.172086	-1.93324	0.0532061	0.319373	15716.8	16362.5	24406.8	18952.4	13438.7	17757.5	14759.5	13946.3
STRG.2607|MED8	9633.89	0.133035	0.0688147	1.93323	0.0532073	0.319373	9237.25	8561.46	8989.45	9970.16	9762.03	9808.66	10529.8	10212.4
gene-g3706|SPBC119.16c	387.729	1.3519	0.699477	1.93273	0.0532692	0.319373	371.047	380.715	38.5277	83.0296	478.244	570.414	661.544	518.311
gene-g261|BDV25DRAFT_73443	598.076	-1.09994	0.569027	-1.93302	0.0532335	0.319373	1788.81	785.031	372.782	316.079	483.124	325.834	326.376	386.57
gene-g4426|SOCG_01185	814.294	-0.786147	0.406966	-1.93173	0.0533933	0.319875	806.226	1029.26	1002.76	1285.07	1095.08	549.896	345.058	400.994
STRG.2870|SJAG_01832	10250.3	0.283262	0.146672	1.93126	0.0534506	0.319976	7722.14	8702.05	10535.8	10028.7	9221.32	11968	11280.3	12544.3
gene-g2059|L228DRAFT_243395	5759.54	-0.456121	0.236505	-1.92859	0.0537817	0.321418	8921.17	7202.79	5920.77	4605.31	5803.34	3708.1	5092.35	4822.51
gene-g3206|SJAG_03579	282.59	-0.893514	0.463438	-1.92801	0.0538538	0.321418	325.239	455.626	497.736	191.534	187.394	324.192	116.484	162.513
gene-g4246|AUD_0790	18368.4	0.142848	0.0740702	1.92854	0.0537874	0.321418	17631.6	17128.1	17673.8	17403.2	19070.2	17746	21546.3	18747.7
gene-g1189|MAA_06084	2721.79	-0.6899	0.357771	-1.92833	0.0538147	0.321418	4729.71	4178.63	1687.93	2845.65	2961.21	1886.88	1981.33	1503.01
STRG.1023|SPAC513.02	1082.19	2.48411	1.28925	1.92679	0.0540054	0.32208	1118.87	16.419	72.8903	104.731	1828.06	187.129	5219.82	109.624
STRG.4161|NEOLI_003276	192.099	0.32938	0.171102	1.92505	0.0542228	0.322913	184.378	163.163	153.07	180.212	207.89	201.902	230.771	215.402
gene-g4726|SPOG_03451	711.813	-0.872012	0.452988	-1.92502	0.0542266	0.322913	1582.68	1002.58	449.837	647.253	499.716	289.721	619.785	602.933
STRG.1423|SJAG_00259	63.2154	0.550798	0.286224	1.92436	0.0543094	0.323163	52.6796	45.1521	45.8167	61.3287	70.2726	72.2251	81.3193	76.9293
gene-g850|B9Z19DRAFT_1103240	1190.32	-0.390458	0.203086	-1.92263	0.0545267	0.323837	1429.22	984.111	1392.2	1596.43	941.848	1228.65	1046.16	903.919
STRG.1467|AYL99_03964	1069.93	-0.499659	0.259903	-1.92248	0.0545453	0.323837	1701.78	1267.34	1268.29	776.515	766.166	915.945	975.832	887.572
gene-g2432|KO01_05069	2141.35	-0.570425	0.296696	-1.92259	0.0545312	0.323837	3867.37	2462.84	2371.02	1536.05	2127.7	1537.25	1789.03	1439.54
gene-g1747|BCR32DRAFT_297965	2296.71	0.423003	0.220125	1.92164	0.0546505	0.324219	1945.71	1987.72	2387.68	1528.5	2755.27	2705.16	3207.72	1855.92
STRG.4625|SOCG_04775	4284.11	-0.432135	0.22544	-1.91685	0.0552564	0.325688	5968.82	4492.64	4047.49	5174.25	2901.67	3133.58	5133.01	3421.43
STRG.2473|LRAMOSA07634	4050.87	0.219498	0.114498	1.91704	0.055233	0.325688	3654.36	3485.95	3591.41	4242.06	4454.5	4749.62	3752.78	4476.32
STRG.227|SJAG_02758	31912.4	0.385679	0.201265	1.91627	0.0553301	0.325688	26920.4	24819.3	33648.2	25299.5	32256.1	25787.6	46225.6	40342.7
STRG.1166|mug105	7506.79	-0.277817	0.144971	-1.91637	0.0553184	0.325688	6284.9	9112.52	9556.96	7954.8	6850.6	6996.81	6438.51	6859.21
STRG.960|TTHERM_00046120	7340.92	-0.167411	0.0873494	-1.91656	0.0552934	0.325688	8455.07	7848.26	7683.68	7079.22	7066.3	6433.78	6675.88	7485.22
gene-g525|PHISCL_09668	4431.59	-0.267693	0.13966	-1.91674	0.0552706	0.325688	5440.88	4981.1	4778.48	4165.63	4697.53	3399.5	4098.93	3890.7
gene-g4758|gma12	806.502	-0.618379	0.322834	-1.91547	0.0554327	0.325688	1377.68	913.305	1048.58	567.998	801.303	664.799	464.839	613.511
gene-g3890|tsf	813.039	-0.509934	0.266191	-1.91567	0.0554068	0.325688	884.1	1178.06	689.334	1069.95	630.501	795.297	471.432	785.641
gene-g1751|D6D15_03993	3175.08	0.230616	0.12034	1.91637	0.055318	0.325688	2864.16	2579.83	3124.91	3118.33	3611.23	3644.08	3554.97	2903.12
gene-g2446|BT96DRAFT_891064	7808.39	-0.430582	0.224421	-1.91863	0.0550307	0.325688	7398.04	9617.41	6221.71	12622.4	7276.14	6105.48	6687.97	6538.03
gene-g4192|tea1	17414.4	-0.240339	0.125351	-1.91733	0.0551958	0.325688	19362	19032.7	21985.8	15067	15614.2	17026.2	15274.8	15952.3
gene-g380|SPOG_01172	787.31	-0.2752	0.143648	-1.9158	0.0553912	0.325688	818.824	948.195	801.793	879.359	798.375	700.091	752.753	599.087
gene-g1414|SJAG_02181	4221.04	-0.359104	0.187252	-1.91776	0.0551419	0.325688	6047.84	4475.19	4953.41	3499.51	3377.96	4245.69	3462.67	3706.07
gene-g3847|SPOG_02245	1866.43	-0.803918	0.419816	-1.91493	0.0555019	0.325853	3799.8	1695.26	1732.71	2266.33	1714.85	1479.79	556.048	1686.67
gene-g2448|SPOG_03142	8137.57	0.183291	0.0957691	1.91388	0.0556354	0.32617	8361.16	7115.57	7134.92	7875.55	8238.48	9592.8	8035.23	8746.86
gene-g186|BP6252_07189	3072.04	0.246353	0.128721	1.91386	0.0556383	0.32617	2415.24	2682.45	3344.62	2799.42	3253.03	3652.29	3131.89	3297.38
gene-g3474|SOCG_03385	2882.99	-0.39352	0.205764	-1.91248	0.0558149	0.326963	3350.88	3372.04	2301.25	4071.28	2627.41	2868.48	2063.75	2408.85
gene-g2352|mug147	2959.82	0.337626	0.176601	1.9118	0.0559024	0.327234	2166.73	2209.38	2684.44	3398.55	3377.96	3140.97	3625.3	3075.25
gene-g1123|SJAG_01412	2654.4	-0.173689	0.0908819	-1.91115	0.0559859	0.327361	2583.59	2875.37	2716.72	3079.64	2431.24	2489.3	2372.55	2686.76
gene-g1361|G7K_3196-t1	7673.5	-0.521915	0.27316	-1.91066	0.0560482	0.327361	10978	11120.8	7643.07	6444.23	8679.64	4198.08	6636.32	5687.96
gene-g141|C7212DRAFT_364908	22371.4	-0.401133	0.209926	-1.91083	0.0560259	0.327361	29255.5	24319.6	32063.4	16208.7	21093.5	19578.7	17206.7	19244.8
gene-g883|SJAG_03859	1715.32	-0.218479	0.1144	-1.90979	0.0561606	0.327776	1564.35	1873.81	2050.3	1890.81	1515.74	1655.43	1629.68	1542.43
STRG.2924|RhiirC2_748363	5017.79	-0.272621	0.142817	-1.90888	0.0562773	0.327935	5944.77	5340.27	6264.4	4413.78	4768.78	5039.34	4264.87	4106.1
STRG.3869|BGP75_25670	1957.41	-0.621977	0.325879	-1.90861	0.056312	0.327935	3341.72	1360.72	2712.56	2076.68	1895.41	1356.68	1846.17	1069.32
gene-g4044|PACTADRAFT_185870	7993.16	-0.313015	0.163984	-1.90881	0.0562866	0.327935	6840.33	8552.23	10462.9	9571.99	6035.63	8137.63	7344.02	7000.57
gene-g2134|NEOLI_003475	43051.3	0.108061	0.0566464	1.90764	0.0564379	0.328295	40222	40153.6	44751.5	40632.6	43285	46475.2	44559.7	44330.5
gene-g1071|O988_05768	4279.11	-0.477889	0.250533	-1.90749	0.0564568	0.328295	7294.97	4838.46	4303.65	3489.13	4457.43	3278.85	3183.54	3386.81
gene-g1837|SPOG_00706	3302.04	-0.617795	0.324066	-1.90639	0.0565998	0.328634	2600.77	2875.37	3647.64	6869.76	2321.92	2839.76	2286.83	2974.28
gene-g3502|SJAG_04936	750.726	1.5973	0.838285	1.90544	0.0567225	0.328634	587.492	554.14	174.937	175.494	1514.76	2545.11	184.617	269.253
gene-g389|FA13DRAFT_1729789	4265.8	-0.196623	0.10316	-1.906	0.0566505	0.328634	4149.09	4922.61	4656.65	4495.86	3526.32	4358.95	4171.46	3845.5
STRG.2833|MBM_00939	31376.1	0.124222	0.0651663	1.90623	0.0566205	0.328634	29003.5	27964.6	31209.5	31924.9	34336.9	31479.5	32902.5	32187.2
STRG.4697|T551_01173	346.676	-0.277147	0.145441	-1.90556	0.0567069	0.328634	360.74	410.474	414.433	334.005	305.491	322.551	320.882	304.832
STRG.1105|TAPDE_004417	6324.92	0.0897969	0.0471573	1.9042	0.0568841	0.32921	6078.76	6009.34	6066.55	6355.54	6468.01	6501.08	6794.56	6325.51
gene-g3126|NEOLI_001153	787.083	-0.483173	0.253762	-1.90404	0.056905	0.32921	1264.31	790.162	821.578	795.386	704.678	685.318	473.63	761.6
gene-g168|SOCG_01021	31189.4	-0.184501	0.0969596	-1.90286	0.0570583	0.329395	35397.2	33451.6	36072.4	27804.5	28966.9	30324.7	28545.3	28952.3
STRG.1165|SJAG_02440	8229.81	0.17265	0.090733	1.90284	0.0570618	0.329395	7609.91	8071.97	7102.64	8165.21	9109.08	7767.48	9391.28	8620.89
gene-g1241|Ptr86124_05728	2418.24	0.296058	0.155574	1.90301	0.0570392	0.329395	1737.28	1996.96	2290.84	2657.89	2514.2	2786.41	2773.65	2588.67
gene-g3941|SOCG_01868	2070.2	-0.749172	0.394024	-1.90134	0.0572579	0.330286	4477.76	2811.75	1635.87	1458.68	1866.13	1189.25	1229.68	1892.46
gene-g332|T552_02885	2915.12	-0.32419	0.170553	-1.90081	0.0573264	0.33044	4158.25	2961.57	2583.44	3262.69	2685	2661.66	2311.01	2697.33
gene-g4236|NEOLI_002388	591.212	-0.908577	0.478314	-1.89954	0.0574936	0.331163	1572.37	655.732	365.493	492.516	484.1	401.342	349.453	408.687
STRG.353|L211DRAFT_813044	12411.7	-0.181226	0.0954229	-1.89919	0.05754	0.33119	13787.2	14286.5	11741.6	12945.1	12524.1	10473.5	11561.6	11974
gene-g4323|SPOG_02493	2568.24	0.171605	0.0903865	1.89856	0.0576218	0.331277	2179.33	2400.25	2442.87	2638.08	2651.81	2600.1	2904.42	2729.07
gene-g3773|SOCG_04586	11795.1	-0.174244	0.0917991	-1.8981	0.0576834	0.331277	12181.6	11985.8	14482.3	11376.9	11065	11094.8	10793.5	11380.7
gene-g1977|PNEG_01265	2564.51	0.206123	0.10859	1.89819	0.0576717	0.331277	2382.03	2478.24	2578.23	2088.95	2453.68	2925.12	2761.56	2848.31
gene-g2840|SPBC1703.09	526.792	0.428353	0.225748	1.89748	0.0577644	0.331277	486.713	516.171	341.543	451.945	740.79	478.491	619.785	578.893
gene-g3134|SPBC17G9.13c	5749.98	0.168703	0.0889029	1.89761	0.0577479	0.331277	4839.65	5474.7	5336.61	6003.61	5795.54	5965.14	6434.12	6150.5
gene-g4166|SJAG_02802	2378.11	0.203047	0.107044	1.89686	0.0578465	0.331508	2007.55	1997.98	2428.29	2409.75	2423.43	2605.03	2513.21	2639.64
gene-g2594|SPOG_05200	1287.61	-0.527481	0.278481	-1.89413	0.0582073	0.333094	2142.68	1696.28	966.317	1276.58	1270.76	925.794	1002.21	1020.27
gene-g446|YALI1_F30459g	32028.6	0.177754	0.0938406	1.89421	0.0581972	0.333094	34271.5	26370.9	29659.1	29932.2	32659.2	35946.8	34101.4	33288.3
gene-g4689|SJAG_02318	3502.57	1.00093	0.528676	1.89328	0.0583204	0.333259	4222.38	977.954	709.118	3426.86	5037.18	4660.16	4323.11	4663.84
gene-g3741|DL771_011324	12067.5	-0.223706	0.118138	-1.8936	0.0582786	0.333259	11926.2	13181.3	14620.7	12278	10097.8	12970.1	10188	11277.8
gene-g989|cox8	1053.23	-0.167619	0.0885517	-1.8929	0.0583715	0.333311	1189.87	1023.11	1122.51	1121.84	975.032	979.142	1037.37	977.002
gene-g4193|HG537_0B00810	2009.34	-0.640408	0.3385	-1.8919	0.0585044	0.333349	3731.09	2882.55	1640.03	1538.88	1920.78	1126.05	1627.49	1607.82
gene-g3652|SPOG_04176	1250.28	0.297084	0.157004	1.89221	0.0584633	0.333349	901.279	1069.28	1246.42	1269.98	1248.31	1355.86	1526.39	1384.73
gene-g1106|RO3G_15564	2931.65	-0.324342	0.171399	-1.89232	0.0584481	0.333349	3862.79	3343.31	2663.62	3169.28	3030.5	2088.78	2580.24	2714.64
gene-g3524|SJAG_00712	1299.62	-0.573181	0.303209	-1.89038	0.058707	0.334025	2369.43	1692.18	1051.7	1104.86	985.768	1160.53	1151.66	880.841
gene-g2162|D6C78_10447	2015.35	0.236918	0.125328	1.89038	0.0587074	0.334025	2037.32	1934.36	1543.19	1886.09	2306.31	1991.94	2109.91	2313.65
STRG.4432	1708.18	-0.407824	0.215915	-1.88882	0.0589165	0.334974	1927.38	1721.94	1638.99	2503.15	1830.99	1309.9	1563.75	1169.33
gene-g4291|H072_7120	22318	-0.55664	0.294975	-1.88708	0.0591501	0.335339	41907.7	24421.1	26006.2	13949	20615.2	17111.6	16528.7	18004.3
gene-g1396|BJ508DRAFT_220745	1848.02	0.282513	0.149639	1.88797	0.05903	0.335339	1882.72	1762.99	1432.81	1591.72	2129.65	1662.82	2216.5	2104.98
gene-g4309|SOCG_02906	1780.59	-0.291906	0.154667	-1.88732	0.0591171	0.335339	1680.02	1750.67	2422.04	1987.99	1586.99	1714.53	1449.46	1653.02
gene-g372|SPOG_01153	21895.8	0.109542	0.0580305	1.88766	0.0590718	0.335339	19769.7	21382.6	21982.7	21123.5	22023.6	23327.9	23729.9	21826.8
gene-g3040|BS50DRAFT_574640	7444.13	0.26555	0.14111	1.88186	0.0598544	0.336681	6579.22	7476.78	5240.81	7746.28	8732.34	7678.02	8114.35	7985.26
gene-g1447|T552_01652	2316.51	-0.159917	0.0849614	-1.88223	0.0598044	0.336681	2433.57	2702.97	2351.23	2290.86	2179.43	2080.57	2230.79	2262.68
gene-g4540|SJAG_04219	16031.5	-0.166437	0.0883167	-1.88454	0.0594917	0.336681	16871.2	17355.9	18204.9	15390.7	13990.1	16252.3	14221	15965.7
STRG.494|P167DRAFT_540203	708.992	1.00279	0.532439	1.8834	0.0596464	0.336681	306.916	574.664	833.032	173.607	492.884	871.625	1145.06	1274.14
STRG.279|FKS1	2108.58	0.249942	0.132788	1.88226	0.0598004	0.336681	1743.01	1655.24	2291.88	2015.35	2268.24	2403.13	2209.91	2281.92
gene-g1314|PENSPDRAFT_691145	8469	0.292023	0.155122	1.88254	0.0597627	0.336681	9363.22	6331.56	8386.55	6379.13	9601.97	9578.03	8555.01	9556.54
gene-g3367|CTHT_0004160	6225.72	-0.372447	0.197607	-1.88479	0.0594583	0.336681	9517.82	6326.43	7005.8	5250.68	5929.25	5854.34	4845.09	5076.37
gene-g3391|rpl4302	2280.43	-0.198726	0.105542	-1.8829	0.0597136	0.336681	2411.81	2328.41	2617.8	2389.93	1901.26	1987.83	2341.78	2264.61
gene-g2891|SOCG_04752	2685.13	-0.202517	0.107602	-1.8821	0.0598221	0.336681	2489.68	2799.43	3185.31	3018.31	2536.64	2476.17	2332.99	2642.52
gene-g2621|mmf1	1038.67	-0.462991	0.245947	-1.88248	0.0597706	0.336681	1629.63	1188.32	909.046	1088.82	1070.68	700.912	790.116	931.806
gene-g2818|SJAG_00944	567.913	-0.833126	0.442453	-1.88297	0.0597045	0.336681	1283.78	707.041	388.401	531.201	365.027	503.113	256.046	508.695
gene-g3273|RO3G_14386	2096.28	0.172059	0.0914672	1.8811	0.0599588	0.337029	1856.38	1937.44	1915.97	2173.87	2222.37	2129	2403.32	2131.9
gene-g3401|NEOLI_003355	10977.7	-0.210905	0.112179	-1.88008	0.0600974	0.337568	10710	10793.4	14176.1	11435.4	10632.6	10368.4	9909.97	9795.99
STRG.2786|rps0c	35419.2	0.658385	0.350412	1.87889	0.0602598	0.338241	11724.6	21967.5	31221	44985.1	39260.9	40715.3	48566.3	44913.3
gene-g3698|SOCG_04411	29945.7	0.152479	0.0812413	1.87686	0.0605369	0.339555	29457	29206.2	30257.8	24539	30817.5	31916.1	32045.3	31326.6
STRG.1949|TAPDE_001898	173.616	0.537766	0.286585	1.87647	0.0605913	0.33962	188.959	129.299	107.253	141.528	219.602	244.58	169.232	188.477
gene-g4461|SOCG_01150	4702.44	0.27398	0.146054	1.87587	0.0606727	0.339738	3371.49	4779.97	4269.29	4607.2	5723.31	4537.05	4923.12	5408.13
gene-g1371|SOCG_04653	35975.7	0.301017	0.160484	1.87569	0.0606982	0.339738	25565.6	27916.3	36472.2	38989	36308.5	37960	44708.1	39885.9
gene-g4283|DL98DRAFT_237801	1361.03	0.272314	0.145413	1.87269	0.0611111	0.341808	1046.72	1130.86	1303.69	1450.19	1416.19	1648.87	1440.67	1451.08
gene-g3491|SPOG_02573	589.967	-0.685324	0.366278	-1.87105	0.0613379	0.342623	936.78	607.501	571.668	794.442	284.018	682.855	531.872	310.602
gene-g2647|PV08_09928	1102.42	0.500531	0.267519	1.87101	0.0613434	0.342623	792.484	638.287	866.353	1354.89	1113.63	1497.03	1245.06	1311.64
STRG.1753	2262.48	0.320365	0.171337	1.86979	0.0615126	0.343326	2031.6	1469.5	2403.3	2144.62	2531.76	2335.82	2517.6	2665.6
STRG.3130|SOCG_03265	9585.48	0.172431	0.0922804	1.86856	0.0616842	0.344041	9641.5	9065.32	8531.29	8814.35	10833.7	8784.38	10552.8	10460.5
gene-g4085|wtf41	1448.85	-0.534778	0.286488	-1.86667	0.0619475	0.3443	2465.63	1909.73	1012.13	1470	1195.61	1126.88	1339.57	1071.24
gene-g981|L873DRAFT_1770313	250.122	0.671079	0.359386	1.86729	0.061861	0.3443	116.811	229.865	244.703	180.212	308.419	312.702	404.399	203.863
gene-g2112|SPOG_01990	8534.08	0.16976	0.0909225	1.86708	0.0618903	0.3443	7489.66	8024.77	7786.76	8826.61	8787	8166.36	9671.51	9520
STRG.3553|SOCG_04402	14260	0.251728	0.134854	1.86667	0.0619479	0.3443	11606.7	11139.2	15925.5	13404.6	14577.7	16643.8	16110	14672.3
gene-g4579|DCR2	1612.97	-0.5742	0.307583	-1.86681	0.0619281	0.3443	1740.72	3172.96	1339.1	1466.23	1496.22	1099.79	1262.65	1326.07
gene-g2814|SPOG_02839	4340.46	0.150792	0.0808078	1.86606	0.0620324	0.344528	3860.5	3886.16	4271.37	4437.37	4428.15	4839.9	4352.78	4647.49
gene-g1870|ubp7	790.688	-0.663477	0.355717	-1.86518	0.062156	0.344731	850.889	703.963	617.485	1704.94	600.245	658.233	586.818	602.933
gene-g1183|isp6	48491.5	0.118453	0.0635054	1.86524	0.0621475	0.344731	43262.5	48357.9	47352.6	47031.6	49713	47242.6	52993.8	51978.2
gene-g937|NEOLI_003850	9348.58	0.139363	0.0747329	1.86482	0.0622073	0.344774	8503.17	9197.7	8875.95	9013.43	8929.5	10713.9	9817.66	9737.33
gene-g343|SJAG_00303	3444.01	-0.237536	0.1274	-1.86449	0.0622528	0.344785	3577.63	3791.75	4318.23	3221.17	3231.56	3528.36	2903.32	2980.05
STRG.2650|SOCG_00195	2839.19	-0.203198	0.109027	-1.86374	0.0623581	0.345126	3179.1	3103.18	2586.56	3285.33	2596.18	2456.47	2828.59	2678.1
gene-g1882|M011DRAFT_394009	14299.1	-0.139988	0.075127	-1.86335	0.0624133	0.345191	15783.3	15857.6	13588.8	14741.5	13867.1	14205.4	12808.9	13540.5
STRG.1865	557.825	1.30981	0.703311	1.86236	0.062553	0.345722	95.0522	152.902	163.482	870.867	1045.3	581.084	907.7	646.206
STRG.4074|P167DRAFT_535342	11330.5	-0.239953	0.128928	-1.86113	0.0627258	0.346435	10313.7	12322.4	14793.6	11651.5	10165.1	9591.98	11283.6	10522
gene-g884|SPOG_00463	1141.06	-0.610441	0.32835	-1.85912	0.0630101	0.347763	1918.22	1285.81	1101.68	1210.53	1265.88	926.615	503.301	916.42
STRG.2052|NEOLI_000693	41853.1	0.216988	0.116753	1.85851	0.0630965	0.347997	34150.1	34420.3	42284.7	43989.6	42730.6	45119.3	49592.7	42537.1
STRG.1786|SPAC56F8.02	75.9103	-0.543776	0.292749	-1.85748	0.0632425	0.34856	105.359	95.4352	69.7664	89.6342	59.5365	54.9896	60.44	72.1212
STRG.2872|SJAG_04272	8227.9	0.232736	0.125358	1.85657	0.0633718	0.34903	7299.55	7337.22	6489.32	9135.14	8629.86	8302.6	9622.06	9007.46
gene-g1552	1695.41	-1.09844	0.591999	-1.85547	0.0635291	0.349653	1976.63	5482.91	951.739	834.07	1440.59	714.043	1128.58	1034.7
gene-g3326|SPOG_04694	4043.02	-0.844444	0.455431	-1.85417	0.0637154	0.350435	3751.7	11384.5	3112.41	2525.8	2956.33	2957.12	2832.99	2823.31
STRG.424|SOCG_00824	51.7542	-0.771049	0.416376	-1.85181	0.0640528	0.351916	91.6166	70.8068	44.7755	53.7805	38.0643	29.5466	45.0553	40.3879
gene-g2903|D0865_06934	4619.86	-0.420502	0.227094	-1.85167	0.0640737	0.351916	4294.53	5205.84	7009.96	4644	3351.61	5374.2	3604.42	3474.32
gene-g1943|SJAG_00987	2387.86	-0.419105	0.226497	-1.85038	0.0642595	0.351961	2410.66	2819.96	1911.81	3786.34	1795.85	2116.69	2052.76	2208.83
gene-g1449|AOL_s00210g139	6906.6	-0.219834	0.118753	-1.85118	0.0641439	0.351961	8379.49	7927.28	6981.85	6440.46	6596.84	6967.26	5718.73	6240.89
STRG.2468|HPODL_04888	9446.14	0.154838	0.0836714	1.85055	0.0642339	0.351961	8561.57	8557.36	9997.42	8641.68	9818.64	9883.35	10719.9	9389.22
gene-g3329|K470DRAFT_215436	3065.55	0.216609	0.117036	1.8508	0.0641986	0.351961	2695.82	2677.32	2565.74	3403.27	3253.03	3259.16	3450.58	3219.49
STRG.2497|AC631_02096	68.8406	-1.20777	0.65286	-1.84996	0.0643189	0.352043	178.652	104.671	40.6103	60.3852	65.3925	21.3392	37.3629	42.3111
gene-g1569|PCON_06185	890.749	-0.462888	0.250284	-1.84945	0.0643929	0.352204	1318.13	1058	648.723	1104.86	743.718	654.129	748.358	850.069
STRG.2911|K458DRAFT_306632	7035.82	0.149174	0.0806974	1.84856	0.0645218	0.352458	5823.38	7027.31	7012.04	6825.41	7403.02	7416.2	7474.79	7304.44
gene-g1946|BDV95DRAFT_606102	690.28	-0.81857	0.442826	-1.84851	0.0645283	0.352458	1181.85	1061.08	736.192	545.354	349.411	825.664	565.939	256.752
STRG.1275|chz1	192.214	-0.790492	0.42813	-1.84638	0.0648363	0.353897	382.499	271.939	141.615	178.325	184.466	96.8473	140.66	141.358
STRG.4695|G7K_5619-t1	53.4164	-0.709614	0.384541	-1.84535	0.0649861	0.354271	62.9864	81.0686	73.9316	47.1759	41.9683	32.0088	36.264	51.9273
STRG.1159|TRICI_001189	10225.6	0.283522	0.153666	1.84506	0.0650294	0.354271	7275.5	8387.01	10634.7	10597.6	10863	11119.4	12641.9	10285.4
gene-g1098|T551_03276	1150.31	-0.510964	0.276947	-1.84499	0.0650391	0.354271	1023.82	2003.11	1013.17	1367.16	976.984	947.954	1107.7	762.562
STRG.1143|SPAR01729	13429.6	0.170506	0.0924688	1.84393	0.0651929	0.354621	10931	12934	12463.2	14217.9	13893.5	14493.4	14405.6	14098.3
gene-g4159|SPOG_02409	11567.4	0.22994	0.124687	1.84414	0.0651628	0.354621	9364.36	9466.56	12226.8	11531.7	11005.5	13131.8	13027.6	12784.7
STRG.4188|BDV39DRAFT_207171	2161.55	-0.274284	0.148797	-1.84334	0.0652789	0.354845	1831.19	2576.75	2560.53	2496.55	2059.38	1848.31	1817.6	2102.09
gene-g3480|SOCG_03390	5758.94	0.212418	0.115315	1.84207	0.0654653	0.355614	5072.13	5776.4	4484.83	6008.32	6061.99	5976.63	6586.87	6104.34
gene-g747|CANCADRAFT_2899	1988.09	0.147277	0.0799893	1.84121	0.0655914	0.356055	1760.18	1963.09	2004.48	1819.1	1995.94	2181.53	2118.7	2061.71
STRG.2838|pal1	842.85	-0.278514	0.15132	-1.84057	0.0656852	0.356193	871.503	1061.08	829.908	933.139	637.333	782.986	798.908	827.952
gene-g943|SJAG_02734	344.488	-0.663207	0.360356	-1.84042	0.0657068	0.356193	308.061	481.281	306.139	593.473	325.987	196.157	204.397	340.412
STRG.2533|BLGHR1_11456	5751.36	0.177988	0.0967314	1.84002	0.0657646	0.356262	5145.42	5213.02	4984.65	6243.26	6066.87	5933.13	6469.28	5955.29
gene-g721|CANCADRAFT_2755	4471.69	-0.591723	0.32182	-1.83868	0.0659629	0.357034	8836.42	4851.8	3195.72	4620.41	4429.12	2687.1	3805.53	3347.39
STRG.2644|SOCG_00481	1380.44	-0.194628	0.105868	-1.83841	0.0660022	0.357034	1307.83	1568.01	1589.01	1428.49	1230.75	1346.01	1340.67	1232.79
gene-g2703|SPBC19F8.05	877.443	-0.287849	0.156599	-1.83814	0.0660423	0.357034	1140.63	851.733	862.188	1003.9	843.271	713.223	859.348	745.253
gene-g2995|SJAG_04272	948.031	-0.490231	0.266816	-1.83734	0.0661595	0.357424	1173.84	1069.28	893.427	1294.51	791.542	1135.9	582.422	643.321
gene-g4143|SJAG_03183	2459.09	-0.635357	0.346174	-1.83537	0.0664513	0.358755	5021.74	2931.81	2047.18	1967.24	2072.07	1322.21	2259.36	2051.13
gene-g4076|NADFUDRAFT_46425	7813.65	-0.194498	0.106094	-1.83326	0.0667634	0.359467	7565.24	7711.78	9437.21	8644.51	7337.63	8035.86	6934.12	6842.86
STRG.3960|T552_01510	5762.92	0.166976	0.0910386	1.83413	0.0666354	0.359467	5499.29	5742.53	4679.56	5796.98	6073.7	5855.16	6175.87	6280.32
gene-g2238|SOCG_01097	25401.9	-0.2251	0.12276	-1.83366	0.0667048	0.359467	30376.6	27919.4	29104	22119.8	21517.1	24943.1	22162.8	25072.2
gene-g4128|SPOG_02375	1057.71	-0.354601	0.193459	-1.83295	0.0668099	0.359467	1314.7	1421.27	951.739	1060.51	897.927	813.353	893.414	1108.74
gene-g4719|BJ508DRAFT_208470	25598.8	-0.267399	0.145881	-1.83299	0.0668037	0.359467	31398.2	30511.6	22594.9	27352.6	27179.9	19744.5	22577.1	23431.7
gene-g955|SPOG_03895	6975.54	-0.1651	0.0901365	-1.83167	0.0670011	0.36025	6647.93	7272.57	8455.27	7120.73	6612.45	6528.98	6564.89	6601.5
gene-g2077|cip2	756.496	0.342396	0.186977	1.83122	0.0670677	0.360364	836.002	647.523	546.677	638.762	985.768	774.778	817.589	804.873
STRG.1326|AJ79_06321	4046.26	0.245657	0.134305	1.8291	0.0673846	0.361576	3168.79	3522.89	3676.79	4441.14	3955.76	4554.28	4269.27	4781.16
STRG.1670|PCON_12335	2303.56	0.273845	0.149694	1.82937	0.0673445	0.361576	1870.12	2218.61	1731.66	2521.08	2364.87	2600.92	2683.54	2437.7
STRG.3997|trm82	2078.42	-0.21121	0.115537	-1.82807	0.0675384	0.362156	2083.13	2393.06	2035.72	2408.8	1855.39	1855.69	1808.81	2186.72
gene-g2301|SPOG_01035	1682.07	0.33463	0.183203	1.82655	0.0677667	0.363134	1428.07	1747.59	1102.73	1672.86	2013.5	1807.27	1659.35	2025.16
gene-g1065|ucp6	23630.7	-0.298695	0.163652	-1.82518	0.0679735	0.36375	23182.4	24012.7	34903	22175.5	20233.6	23379.6	20172.7	20986.3
gene-g820|LIPSTDRAFT_62883	2183.32	-0.962491	0.52726	-1.82546	0.0679319	0.36375	2352.26	1501.31	6539.3	1150.15	1861.25	1089.12	1461.55	1511.66
gene-g2157|WG66_11672	2995.06	0.311952	0.171105	1.82317	0.0682783	0.364914	3434.48	2607.54	2409.54	2239.91	3193.5	3726.16	2915.41	3433.93
STRG.1590|SPBC543.02c	431.405	0.520496	0.285591	1.82253	0.0683753	0.364914	300.044	381.741	256.157	479.307	581.701	417.756	429.674	604.857
gene-g664|KLTH0H02970g	2096.43	-0.498181	0.273307	-1.82279	0.0683352	0.364914	3770.02	2376.64	1988.86	1684.18	1973.49	1504.42	1658.26	1815.53
gene-g421|SYNPS1DRAFT_26016	1249.66	0.253067	0.138815	1.82305	0.0682954	0.364914	1065.04	1070.31	1047.54	1377.54	1433.76	1362.43	1408.8	1231.83
gene-g350|BJ508DRAFT_416342	49882.2	0.143741	0.0789118	1.82154	0.0685248	0.365465	49004.6	51483.7	46942.4	42167.7	55478.2	51681.2	50940	51359.9
gene-g2684|BS50DRAFT_593072	46565.3	0.210473	0.115577	1.82106	0.0685975	0.365607	36213.8	41164.4	50445.3	44873.7	48414.9	47559.4	53811.4	50039.6
gene-g1201|SOCG_00797	640.222	-0.629266	0.345645	-1.82056	0.0686743	0.36577	1173.84	857.891	503.984	575.546	592.437	610.63	397.805	409.649
gene-g4019|ASPCADRAFT_203536	988.967	0.550919	0.302808	1.81937	0.0688557	0.36649	573.749	541.826	1087.11	1006.73	924.28	1368.17	1131.88	1277.99
gene-g798|SPOG_02074	1146.21	-0.518216	0.285354	-1.81605	0.0693633	0.367709	1681.17	1586.48	747.646	1384.14	1107.77	814.994	979.129	868.34
STRG.3959|BON22_3837	641.364	-0.383632	0.21116	-1.81678	0.0692501	0.367709	656.204	686.518	849.692	712.356	424.563	684.497	613.192	503.887
gene-g4179|SPOG_04782	5897.78	-0.515088	0.283496	-1.81691	0.0692305	0.367709	9343.75	7867.76	4324.48	6222.5	6874.02	4113.55	4386.85	4049.37
gene-g1161|SJAG_04965	19669.7	-0.103511	0.0569849	-1.81646	0.0692993	0.367709	19272.7	21832.1	20320.8	20072.4	18460.2	18584.8	19592.5	19221.7
gene-g3822|TRICI_001288	2819.28	0.251256	0.138327	1.81639	0.0693101	0.367709	2730.18	2720.42	2107.57	2739.03	3101.75	2681.36	3004.42	3469.51
gene-g52|B9Z19DRAFT_1073999	14296	-0.157744	0.0868557	-1.81616	0.0693462	0.367709	15696.2	16583.1	13760.6	14266.9	14280.9	12517.9	13574.8	13687.6
STRG.396|ASPNIDRAFT_189204	35.3265	-0.807225	0.444792	-1.81484	0.069549	0.368447	59.5508	47.2045	36.4451	36.7972	35.1363	25.4429	20.8793	21.1556
gene-g269|C2G38_2227594	1073.25	1.26283	0.696271	1.81371	0.0697227	0.368951	1013.51	412.526	394.649	704.808	2568.85	432.53	2680.24	378.877
STRG.1953|SPOG_04102	4689.75	-0.249552	0.137599	-1.81361	0.0697374	0.368951	4975.93	5411.07	5399.09	4592.1	5153.32	4332.68	3573.66	4080.14
gene-g1610|SPOG_04919	12401.7	-0.19154	0.105691	-1.81227	0.0699447	0.369801	11485.3	14296.8	14353.1	12760.1	11185.1	12268.4	10537.4	12327
gene-g705|SOCG_03133	1788.46	0.258012	0.14244	1.81137	0.070083	0.370269	1284.92	1621.37	1731.66	1876.66	1881.74	1900.01	2027.49	1983.81
gene-g1107|SPOG_03739	10017.3	0.14863	0.0820662	1.81109	0.0701266	0.370269	9209.76	10349.1	8454.23	9992.8	10746.8	10166.5	10593.5	10625.9
gene-g3448|BLW93_06790	2893.16	0.149212	0.0824286	1.8102	0.0702644	0.370749	2471.36	2842.53	2833.35	2825.84	2956.33	3063.82	3237.39	2914.66
gene-g4569|G647_05096	5405.26	-0.473064	0.261504	-1.80901	0.0704493	0.371477	4930.12	5663.51	9153.98	5387.49	3946	6281.12	3782.45	4097.45
STRG.2855|SOCG_04740	9651.12	-0.286955	0.158694	-1.80822	0.0705717	0.371875	9630.05	10170.5	11967.5	10662.7	8281.43	7409.64	7842.92	11244.2
gene-g1285|G7K_6625-t1	644.778	-0.483316	0.267482	-1.80691	0.0707761	0.372704	1115.43	696.78	571.668	623.666	588.533	553.178	548.356	460.614
STRG.2961|SPOG_02210	16313.1	-0.326865	0.180978	-1.8061	0.0709029	0.373123	12891.6	19070.6	20182.3	20467.7	11840	15671.2	16210	14171.3
gene-g363|SPAC144.01	2626.72	-0.151208	0.0837654	-1.80514	0.0710534	0.373472	2535.49	2742.99	2961.43	2817.35	2577.64	2541.01	2301.12	2536.74
gene-g2135|G7K_5631-t1	6457.43	-0.314796	0.174395	-1.80507	0.0710634	0.373472	8806.65	7939.59	5318.91	6571.6	6268.9	5155.89	5802.24	5795.66
STRG.1390|TRIREDRAFT_21373	145.559	0.451102	0.25004	1.80411	0.0712133	0.373847	151.167	101.592	107.253	132.093	160.065	181.383	185.716	145.204
gene-g4307|TRICI_006525	3696.51	0.255763	0.141774	1.80401	0.0712292	0.373847	3124.13	3501.34	3608.07	3245.7	3183.74	4711.05	4119.81	4078.21
gene-g965|ARMOST_13375	18554	-0.121148	0.0671892	-1.80308	0.0713753	0.374366	18782.6	20556.5	20227.1	17765.5	17421.7	18173.6	17235.3	18269.7
STRG.1528|PCON_06185	8565.74	0.14159	0.0785837	1.80177	0.0715818	0.37499	7669.46	8570.7	8098.11	8242.57	8420.02	8415.04	9642.93	9467.11
gene-g3376|SPOG_04455	7674.83	-0.45601	0.253139	-1.80142	0.0716363	0.37499	9972.47	10626.1	10205.7	4707.21	6856.46	6572.48	6446.21	6012.03
gene-g419|Piso0_001308	389.229	0.723589	0.401659	1.8015	0.071624	0.37499	398.532	261.677	191.597	322.683	568.037	274.127	384.618	712.558
gene-g3817|meu6	7553.52	-0.285542	0.15855	-1.80096	0.0717095	0.375125	10547.4	8399.32	6715.28	7533.05	7572.85	6670.15	6693.46	6296.66
gene-g2273|EV356DRAFT_496798	8455.35	-0.33969	0.188766	-1.79953	0.0719355	0.376059	11905.6	10475.3	7438.97	7965.18	8900.22	6486.31	7349.51	7121.73
gene-g2489|med10	40.5703	-0.866553	0.481778	-1.79866	0.072073	0.376529	82.455	41.0474	41.6516	44.3454	30.2562	20.5185	37.3629	26.9253
gene-g4620	6635.17	0.23824	0.132489	1.79819	0.0721462	0.376663	6499.05	5238.67	5477.18	7139.6	6539.25	7971.02	7058.3	7158.27
gene-g1246|TAPDE_000623	3483.12	-0.182512	0.101544	-1.79736	0.0722779	0.377102	3215.74	3648.09	4191.19	3757.09	3224.73	3262.44	3169.26	3396.43
gene-g4772	559.283	0.382148	0.212852	1.79537	0.0725953	0.378382	484.423	568.506	376.947	512.33	575.845	533.481	650.555	772.178
gene-g3114|UGA4	729.837	-0.637503	0.355111	-1.79522	0.0726189	0.378382	1408.61	530.538	610.196	1004.85	666.613	495.727	523.081	599.087
gene-g3017|SOCG_04700	23966	0.253812	0.141616	1.79225	0.0730928	0.379106	17482.7	20664.3	22278.4	27026.1	26074.1	23983.7	26862.9	27356.1
gene-g192|sck2	245.808	-0.895736	0.499505	-1.79325	0.072933	0.379106	253.091	279.122	607.072	139.641	206.914	136.243	201.101	143.281
gene-g2174|LASUN_09860	267.583	-0.764332	0.426434	-1.79238	0.0730718	0.379106	409.984	416.631	229.084	291.547	99.5528	159.223	261.541	273.099
gene-g3434|T552_01443	816.977	-0.881871	0.491695	-1.79353	0.072888	0.379106	1993.81	993.347	457.126	792.555	894.023	402.162	445.059	557.737
STRG.2702|SJAG_00933	1776.9	0.350166	0.195209	1.7938	0.0728444	0.379106	1216.21	1821.48	1912.85	1298.28	2125.75	1780.18	2120.9	1939.58
STRG.2728|GALMADRAFT_242136	220.879	0.394324	0.220012	1.79228	0.0730879	0.379106	238.203	173.425	172.854	179.268	252.786	215.034	245.057	290.408
gene-g1302|SOCG_04311	2784.79	-0.696903	0.388687	-1.79297	0.0729781	0.379106	5367.59	3591.65	1948.25	2871.13	3482.4	1510.98	1549.46	1956.89
gene-g374|G7K_5081-t1	417.129	-0.933441	0.521307	-1.79058	0.0733608	0.380247	746.675	650.601	135.368	657.632	280.114	264.278	234.068	368.299
gene-g3929|WICANDRAFT_83091	1655.4	-0.394185	0.220345	-1.78894	0.0736241	0.381362	1464.72	1632.66	1784.77	2638.08	1421.07	1424.8	1261.55	1615.52
gene-g3584	9711.3	0.239602	0.134041	1.78752	0.073853	0.382298	7600.74	7850.31	9688.16	10486.3	9817.66	10164.9	11551.7	10530.7
gene-g287|G7K_3507-t1	3866.94	-0.686539	0.384433	-1.78585	0.0741241	0.383001	8397.81	5170.95	3203.01	2308.79	3663.93	2925.12	2694.53	2571.36
gene-g3813|TRIREDRAFT_102794	3205.84	-0.636525	0.356395	-1.78601	0.0740981	0.383001	6781.92	4111.92	2470.98	2242.74	2854.82	2294.79	2291.23	2598.29
gene-g940|C2G38_1980146	1825.89	0.295216	0.165314	1.78579	0.0741339	0.383001	1391.43	1475.65	1908.68	1783.25	1753.89	2376.86	1906.61	2010.74
STRG.1828|CANTADRAFT_85346	328.043	0.563987	0.316022	1.78464	0.074319	0.383707	270.269	210.368	369.658	208.518	489.956	295.466	456.048	324.065
gene-g597|SPOG_02628	1490.76	-0.711398	0.398755	-1.78405	0.074416	0.383861	3156.19	2130.36	941.326	1176.57	1320.54	1017.72	912.095	1271.26
gene-g3403|BDV34DRAFT_185386	231.536	-0.867259	0.486169	-1.78386	0.0744458	0.383861	413.42	252.441	221.795	308.53	270.354	92.7436	205.496	87.5071
gene-g3024|bzz1	5504.81	0.199001	0.111599	1.78318	0.0745571	0.383935	5338.96	5131.95	4306.77	5724.32	5742.83	5649.15	6397.85	5746.62
STRG.696|ABSGL_12756.1 scaffold 13503	4226.82	0.201201	0.112823	1.78333	0.074533	0.383935	4256.74	4292.53	3911.08	3271.18	4273.94	4662.62	4445.09	4701.34
gene-g695|ABSGL_12756.1 scaffold 13503	499.044	-0.447119	0.251211	-1.77985	0.0751	0.38473	487.859	426.893	654.971	733.114	418.707	389.031	369.234	512.541
gene-g3657|G7K_0410-t1	1719.25	-0.567513	0.318561	-1.78149	0.0748322	0.38473	3102.37	1929.23	1956.58	1224.69	1812.45	1174.48	1079.13	1475.12
gene-g3038|SPOG_02164	1003.92	-0.799513	0.449131	-1.78013	0.0750541	0.38473	2343.1	861.995	1170.41	725.565	1144.86	638.535	497.806	649.091
gene-g2627|PNEG_02234	32417.8	-0.315492	0.177186	-1.78057	0.0749826	0.38473	47099	37884.7	31255.3	27555.4	31288.9	28460.8	25743.1	30055.3
gene-g4687|G7K_4611-t1	842.66	-0.508436	0.285596	-1.78026	0.0750329	0.38473	1353.64	1055.94	987.143	562.337	675.398	716.506	629.675	760.638
gene-g1040|NEOLI_001252	11949.2	0.303844	0.170521	1.78185	0.0747733	0.38473	8747.1	9242.85	12526.7	12264.8	11471	12494.1	12941.9	15905.1
gene-g1530|GSTUAT00003650001	9559.1	-0.32854	0.18451	-1.78061	0.0749761	0.38473	14475.4	10161.3	9632.97	8302.96	7971.06	9247.27	7794.57	8887.26
gene-g3791|rps27	881.204	0.319631	0.179455	1.78113	0.0748918	0.38473	628.719	786.058	883.014	837.844	887.191	1128.52	1054.95	843.337
STRG.3269|BDV34DRAFT_185386	3881.16	0.262675	0.147639	1.77917	0.0752119	0.385054	2952.35	3242.74	3748.64	4170.35	3668.81	4242.4	4712.13	4311.89
gene-g3752|MPUL0B07050	797.41	-0.569634	0.32031	-1.77838	0.0753413	0.385467	1310.12	1138.04	511.273	851.997	527.044	666.441	717.588	656.784
gene-g2696|PARPA_04508.1 scaffold 14269	8354.3	-0.526996	0.296439	-1.77776	0.0754436	0.385741	11310.1	8716.41	10292.1	9134.2	5382.68	4560.03	11583.6	5855.28
gene-g3157|SPBC1711.05	1265.13	-0.642971	0.361867	-1.77681	0.0755987	0.386285	2703.84	1310.44	1043.37	1112.41	1249.29	819.098	1068.14	814.489
gene-g4109|BCR33DRAFT_712720	34568.6	-0.166519	0.0937379	-1.77643	0.0756618	0.386358	32866.3	38591.7	41456.9	33330.7	32912	33198.1	32384.9	31808.3
STRG.3476|BCR35DRAFT_353658	6894.7	0.13238	0.0745506	1.77571	0.0757805	0.386715	6351.32	6205.34	7113.05	6644.26	6671.01	7385.01	7480.28	7307.32
STRG.310|sap145	1738	-0.294902	0.166313	-1.77318	0.0761993	0.387558	2092.29	2055.45	1858.7	1654.93	1425.95	1771.98	1263.75	1780.91
gene-g2923|SJAG_02824	13336.3	-0.406678	0.229361	-1.77309	0.0762139	0.387558	12088.8	13981.8	20854.9	13889.5	9333.56	15347.8	9726.45	11467.3
gene-g2934|SOCG_03276	244.501	-0.842951	0.475432	-1.77302	0.076225	0.387558	423.727	134.43	223.877	473.646	214.722	127.215	197.804	160.59
STRG.1241|RhiirA1_410586	9749.91	-0.155327	0.0876118	-1.7729	0.0762449	0.387558	9872.84	9946.81	9811.03	11465.6	9153	8921.44	8705.56	10122.9
STRG.1220|C1646_647999	4239.05	0.20011	0.112888	1.77264	0.0762882	0.387558	3779.19	3723	3920.46	4359.05	3830.83	4890.79	4815.42	4593.64
STRG.2291|pdp2	3563.31	-0.165572	0.093352	-1.77363	0.0761244	0.387558	3468.83	3699.4	3628.89	4271.31	3393.58	3158.21	3395.63	3490.67
gene-g2073|SOCG_00691	282.946	0.557714	0.314557	1.77301	0.0762263	0.387558	169.491	174.451	318.635	252.863	433.348	281.514	304.398	328.873
gene-g2350|AMS68_000168	7389.64	-0.166688	0.0941851	-1.76979	0.0767616	0.388957	7060.21	8303.89	8466.73	7433.98	6432.87	7543.42	6887.97	6988.07
gene-g1238|SOCG_04246	2276.26	-0.939803	0.530835	-1.77042	0.0766565	0.388957	6131.44	3010.83	1931.59	896.342	1985.2	1057.93	1303.31	1893.42
STRG.1285|pof14	2936.34	-0.21361	0.120694	-1.76984	0.0767536	0.388957	2619.09	3303.29	3348.79	3341.94	2480.04	2965.33	2686.83	2745.41
STRG.4243|lap2	17682	0.128495	0.0725804	1.77039	0.0766629	0.388957	18237.4	17170.1	16373.2	15800.2	19181.5	17229	18185.9	19278.5
gene-g4467|C7212DRAFT_358535	18492.9	0.146272	0.0826624	1.76951	0.0768093	0.388957	16654.8	17564.2	19595	16409.7	19684.1	18172.8	20624.3	19238.1
gene-g1686|SOCG_02273	1568.05	-1.5749	0.890306	-1.76894	0.0769033	0.389185	3773.46	4792.28	532.099	294.378	294.754	1840.92	324.178	692.364
STRG.4034|B5807_00495	306.993	-0.518248	0.29306	-1.76841	0.0769932	0.389391	392.806	451.521	246.786	354.763	255.714	181.383	268.134	304.832
gene-g4290|YALI0_F30371g	879.854	0.919738	0.520221	1.76798	0.0770646	0.389503	880.665	717.303	475.869	360.424	1841.73	476.029	631.873	1654.94
gene-g280|NEOLI_001132	8330.5	-1.61089	0.911664	-1.76697	0.0772325	0.389738	9415.9	7274.63	2194	31322	7613.84	1387.05	1765.95	5670.65
gene-g3105|L873DRAFT_1808084	3730.4	-0.370159	0.209506	-1.76682	0.0772587	0.389738	4158.25	4135.53	5460.52	3072.1	3175.93	3990.44	2731.89	3118.52
gene-g4710|SPOG_03440	1591.51	-0.466069	0.263746	-1.76711	0.0772093	0.389738	2587.02	2063.66	1283.91	1451.13	1614.32	1167.09	1287.92	1277.03
gene-g1251|BDW02DRAFT_635746	7714.61	-0.188329	0.106734	-1.76448	0.0776516	0.390672	7777.11	7929.33	9640.26	7523.61	6888.66	7773.22	7326.43	6858.25
STRG.764|DV737_g5029	50.9847	-0.808903	0.45865	-1.76366	0.0777891	0.390672	88.181	72.8591	44.7755	53.7805	47.8244	22.9807	35.1651	42.3111
gene-g1323|SJAG_03914	2807.78	0.167263	0.0948339	1.76375	0.0777739	0.390672	2513.73	2535.7	3022.86	2508.81	2816.76	3067.92	2969.25	3027.17
gene-g3973|SAMEA4029009_CIC11G00000000307	5591.22	-0.652402	0.369629	-1.76502	0.0775607	0.390672	11219.6	6381.84	6321.67	3414.59	5279.23	3675.27	2873.65	5563.91
STRG.2207|SOCG_03375	8095.56	-0.263138	0.149151	-1.76424	0.0776911	0.390672	8245.5	8571.72	10884.6	7626.46	6652.47	8481.52	6681.37	7620.81
STRG.1212|SOCG_04245	66581.9	-0.352062	0.199485	-1.76485	0.0775882	0.390672	81386.5	67967.3	96526.5	52784.2	63352.7	67075.8	50138.9	53423.6
gene-g3488|SPOG_04341	1549.72	-0.332638	0.188522	-1.76445	0.0776568	0.390672	1611.31	1809.16	1417.2	2072.91	1346.89	1423.98	1091.22	1625.13
STRG.2917|SPOG_02164	5776	-0.342318	0.194447	-1.76046	0.078329	0.393134	4808.73	6405.45	8673.94	5944.16	4480.85	5691.01	5150.59	5053.29
gene-g452|TRICI_003643	2031.23	0.234056	0.132976	1.76014	0.0783836	0.393159	1836.91	1896.39	1591.09	2141.79	2252.63	1918.07	2256.06	2356.92
STRG.4110|RSOLAG22IIIB_04259	5117.48	0.294524	0.167486	1.75849	0.0786637	0.394314	4559.07	3792.78	5005.48	5029.9	4467.19	5936.41	6811.04	5337.93
gene-g4370|BS50DRAFT_491112	6070.27	0.178018	0.101414	1.75536	0.0791973	0.396738	5493.56	6134.53	5162.71	5992.28	6820.34	5700.86	6912.14	6345.71
STRG.3093|GSTUAT00007493001	7960.78	0.143764	0.0819699	1.75387	0.0794528	0.397515	7225.12	6927.77	8210.57	7893.47	8184.8	8533.23	8807.76	7903.52
gene-g1843|CANTADRAFT_339475	1825.85	-0.396054	0.225789	-1.75409	0.0794144	0.397515	2513.73	2092.39	2049.26	1645.5	1364.46	2005.07	1182.43	1753.99
gene-g3193|vps71	53294	0.161446	0.092084	1.75325	0.0795592	0.397796	53008.2	50955.2	50526.5	46770.2	61352.8	53061.6	60689.5	49987.7
gene-g2450|DRE_00736	1333.02	-0.793859	0.452884	-1.7529	0.0796193	0.397845	1554.05	2426.93	1893.06	888.794	1464.01	421.86	1238.47	776.986
gene-g1368|BDEG_22623	1745.2	-0.650447	0.371197	-1.7523	0.0797224	0.397874	3412.72	2431.03	1233.93	1451.13	1682.64	1333.7	907.7	1508.78
STRG.4190|RPL6B_0	966.012	0.146632	0.0836809	1.75228	0.0797256	0.397874	928.764	856.864	959.028	922.761	1032.62	995.557	1051.66	980.849
gene-g2212|ABS75_09350	7540.3	0.180678	0.103186	1.751	0.0799463	0.398223	7228.55	7315.67	6558.04	7171.68	7059.47	7467.09	8961.61	8560.31
STRG.2968|ASPBRDRAFT_190810	4854.83	-0.180647	0.103158	-1.75117	0.0799165	0.398223	4942.72	4666.06	5028.39	5996.06	4479.88	4846.47	4514.32	4364.78
gene-g4356|SPCC622.15c	84.1917	-0.626014	0.357492	-1.75112	0.0799244	0.398223	91.6166	105.697	128.079	83.0296	86.8647	45.9614	73.627	58.6586
STRG.346|NEOLI_003037	33685.1	0.126788	0.072427	1.75056	0.0800218	0.398349	29757.1	31438.2	35902.6	31724.9	35241.7	35236	36051.9	34128.7
gene-g131|SOCG_01042	4101.17	-0.220265	0.125893	-1.74962	0.0801834	0.398902	3926.92	4078.06	5232.48	4417.55	3542.91	4233.37	3675.85	3702.22
gene-g1160|NEOLI_003377	35274	-0.298381	0.170654	-1.74846	0.0803848	0.399282	35677.8	41590.2	47273.5	31094.6	28799.1	37732.7	26614.5	33409.4
STRG.1970|RRP6	4315.12	0.245333	0.140334	1.74821	0.0804282	0.399282	3986.47	3321.76	4021.46	4465.67	4348.12	4461.54	5585.76	4330.16
gene-g4851|vph2	19616.8	0.0847286	0.0484698	1.74807	0.0804517	0.399282	19583.1	19146.6	18672.4	18760.9	21276	19297.2	20380.4	19818
gene-g1592|SOCG_02373	706.173	-0.486459	0.278339	-1.74772	0.0805119	0.399282	869.213	839.419	611.237	976.541	588.533	471.925	454.949	837.568
gene-g4126|BS50DRAFT_304529	2005.42	-0.486373	0.278289	-1.74773	0.0805112	0.399282	3550.14	2513.13	1698.34	1600.21	1731.44	1775.26	1536.28	1638.59
STRG.632|mug131	2932.55	0.156917	0.0897988	1.74743	0.0805631	0.399286	2770.26	2799.43	2479.31	3042.85	2981.7	3106.5	3263.76	3016.59
STRG.4469|ast1	5705.57	0.286256	0.163875	1.7468	0.0806728	0.39958	4855.68	4983.15	4146.42	6579.15	6275.73	5481.72	6546.21	6776.51
STRG.681|SOCG_03111	1657.53	0.199595	0.114391	1.74485	0.0810104	0.400826	1586.11	1711.68	1342.22	1532.27	1808.54	1684.16	1675.84	1919.39
gene-g4763|HPODL_03328	5186.39	-0.427143	0.244814	-1.74477	0.0810256	0.400826	5215.28	7351.59	4495.25	6732.95	3906.96	6297.54	3614.31	3877.24
gene-g1490|AFLA70_26g004340	6038.29	-0.217123	0.124572	-1.74295	0.0813432	0.401144	5515.32	6450.6	7293.19	6708.41	5146.49	6422.29	5486.86	5283.12
gene-g2106|SJAG_02876	4673.71	-0.424322	0.243429	-1.7431	0.0813161	0.401144	7727.86	5150.42	4912.8	3634.43	3864.02	4734.85	3358.27	4007.06
gene-g3901|CTRG_04916	1258.29	-0.484223	0.277756	-1.74334	0.0812748	0.401144	2211.4	1203.71	1414.07	1041.64	989.672	1226.18	867.04	1112.59
STRG.2729|SPOG_02975	273.081	1.3476	0.772761	1.74388	0.0811799	0.401144	297.754	125.195	80.1793	113.222	119.073	102.592	626.379	720.251
gene-g3559|atx1	2642.57	-0.219949	0.126161	-1.7434	0.0812641	0.401144	3461.96	2574.7	2738.59	2600.34	2356.08	2462.22	2402.22	2544.44
gene-g1961|SJAG_05211	2139.44	-0.501505	0.287968	-1.74153	0.0815903	0.402113	1937.69	2444.37	3141.57	2506.93	1152.67	1921.35	1439.57	2571.36
gene-g3222|VM1G_00295	3248.85	-0.38033	0.218583	-1.73998	0.081863	0.403206	4772.08	4161.18	2821.89	2943.78	3371.13	2527.06	2493.43	2900.23
gene-g725|sgo2	33.4913	0.850548	0.489365	1.73806	0.0821995	0.403446	18.3233	27.707	23.9497	25.475	46.8484	47.6029	54.9455	23.0788
STRG.259|BN14_10627	2119.52	0.134909	0.0776082	1.73834	0.0821511	0.403446	1943.42	2209.38	1910.77	2018.19	2222.37	2276.73	2231.89	2143.44
gene-g4511|PTRG_05755	60.8398	1.21771	0.700099	1.73933	0.081976	0.403446	56.1152	32.8379	38.5277	18.8704	53.6804	32.0088	175.826	78.8525
gene-g2499|SPOG_03087	1286.77	-0.586776	0.337659	-1.73778	0.08225	0.403446	1852.95	1924.1	1243.3	1159.58	1624.08	960.265	653.851	876.032
gene-g1566|G7K_1623-t1	1755.81	0.444296	0.255547	1.7386	0.0821046	0.403446	1851.8	1289.91	1046.5	1762.49	2005.7	2639.5	1857.16	1593.4
STRG.1516|PNEG_01473	7035.3	0.262712	0.151186	1.73767	0.0822683	0.403446	6642.21	5053.96	6031.15	7858.56	8016.93	7606.61	6947.31	8125.66
gene-g1867|SOCG_02086	6064.84	-0.1044	0.0600503	-1.73854	0.0821163	0.403446	6500.2	6480.36	5795.82	6360.26	5879.47	5863.36	5963.78	5675.46
gene-g4176|SPCC737.05	153972	0.157803	0.0908521	1.73692	0.0824014	0.403849	134886	135236	164960	147154	161474	152653	175835	159575
STRG.2875|SJAG_03833	2242.28	0.366646	0.211251	1.7356	0.082635	0.404033	1991.52	1815.32	1447.39	2580.52	2582.52	2047.75	2698.92	2774.26
STRG.233|SOCG_00591	5245.94	-0.61171	0.352334	-1.73616	0.0825349	0.404033	3295.91	7072.47	7830.5	7167.91	3512.65	3367.49	2991.23	6729.39
gene-g2516|T552_00276	56028.4	0.22078	0.127183	1.73593	0.0825763	0.404033	42605.2	50100.4	60812.4	53479.6	54218.2	58412.9	63765.3	64833.1
gene-g3028|PODANS_3_1510	67105.9	0.218903	0.126129	1.73555	0.082643	0.404033	52624.6	57823.5	62056.7	75591.8	67519.3	69284.4	77252.3	74694.5
STRG.3274|mei4	2179.4	-0.659971	0.380511	-1.73444	0.0828409	0.40475	3002.73	2616.77	2443.91	2614.49	2525.91	1655.43	629.675	1946.31
gene-g677|G7K_5822-t1	3513.62	0.154867	0.0893406	1.73345	0.0830157	0.405104	3085.19	3321.76	3605.99	3286.27	3567.31	3552.16	4096.74	3593.56
gene-g3268|CDV55_109175	511.054	-0.59071	0.34075	-1.73356	0.082997	0.405104	809.662	692.675	449.837	504.782	563.157	260.174	341.761	466.384
gene-g1629|DL764_001205	8055.15	-0.227184	0.131124	-1.73259	0.083168	0.405598	10318.3	8517.33	8172.04	7746.28	6640.76	8141.74	6824.23	8080.46
gene-g3574|B0A51_09706	1987.1	-0.472777	0.273015	-1.73169	0.0833285	0.406052	3362.33	1728.1	2630.3	1519.06	1770.48	1643.12	1546.17	1697.25
gene-g1467|SPAPB1A10.05	2235.11	-0.390522	0.225541	-1.73149	0.0833637	0.406052	3500.9	2310.97	2449.11	1883.26	1888.58	2220.92	1584.63	2042.47
STRG.2357|BK809_0000450	135.555	1.17455	0.678735	1.7305	0.0835418	0.406669	41.2275	126.221	33.3213	132.093	133.713	361.946	154.946	100.97
gene-g4498|BB561_003368	22274.8	-0.184023	0.106401	-1.72952	0.0837152	0.407263	24067.7	23701.8	27198.5	19806.3	20286.3	20544.8	21804.6	20788.2
STRG.2339|TRICI_002665	4476.99	0.240178	0.138961	1.72839	0.0839181	0.407468	3437.91	4143.73	3774.67	5062.92	4735.59	4645.39	5129.71	4885.97
gene-g1800|C1645_798053	3782.11	-0.416133	0.240952	-1.72704	0.0841613	0.407468	6211.61	3698.37	4294.28	3091.91	3786.91	3426.59	2691.23	3056.02
gene-g3472|BCR42DRAFT_379248	488.429	-1.14476	0.662895	-1.72691	0.0841836	0.407468	1745.3	418.683	204.093	322.683	314.275	287.259	267.035	348.105
gene-g3410|SJAG_03082	1142.5	0.43552	0.252007	1.7282	0.0839516	0.407468	739.804	792.215	920.5	1432.26	1123.39	1389.51	1360.45	1381.84
STRG.2530|TAPDE_000930	247.731	-0.383182	0.221822	-1.72743	0.0840907	0.407468	237.058	229.865	339.46	315.135	229.362	219.137	217.584	194.246
STRG.3507|SPOG_04186	1318.72	-0.588544	0.340726	-1.72732	0.0841094	0.407468	1447.54	1497.2	1296.41	2095.55	1174.14	1510.98	530.773	997.196
gene-g485|GLOTRDRAFT_76168	8429.53	0.2607	0.150948	1.72708	0.0841538	0.407468	7098	7423.42	8488.59	7670.8	7729.01	11694.7	8378.09	8953.61
gene-g2357|RclHR1_00190021	3065.66	-0.388291	0.22489	-1.72658	0.084243	0.407468	4946.15	3442.85	3011.41	2503.15	2935.83	2481.1	2474.75	2730.03
gene-g3404|DFL_009790	9416.92	-0.399252	0.231298	-1.72613	0.0843232	0.407468	8814.66	9947.84	15031	9054	7267.36	10732	6633.02	7855.44
gene-g3711|SPBC119.12	3081.75	-0.25279	0.146435	-1.7263	0.0842943	0.407468	3570.76	3273.53	3294.64	3266.46	2996.34	3371.6	2636.28	2244.41
gene-g2487|SJAG_00911	1994.84	-0.224807	0.130135	-1.7275	0.0840785	0.407468	1897.61	2031.85	2380.39	2289.92	1679.71	2078.11	1907.71	1693.41
gene-g4853|GSTUAT00001743001	466879	0.154486	0.0895811	1.72453	0.0846114	0.407806	445151	416230	508005	398238	498818	482473	508337	477781
STRG.1776|SOCG_02197	9569.14	-0.203484	0.118001	-1.72442	0.0846329	0.407806	10658.4	10537.9	11199.1	8575.64	9517.05	7821.65	9463.81	8779.56
STRG.4354|SPOG_03250	5455.68	0.203153	0.1178	1.72456	0.0846076	0.407806	4885.46	4340.76	5208.53	5852.64	5577.89	5485	6372.58	5922.59
gene-g1521|TAPDE_005392	35433.4	0.189331	0.109784	1.72459	0.0846017	0.407806	28377.1	32087.8	38438.2	33542.1	36360.2	35809.7	41157.5	37694.4
STRG.3782|LIPSTDRAFT_6697	3506	0.210316	0.121971	1.72432	0.0846505	0.407806	3185.97	3639.88	2716.72	3460.82	3567.31	3737.65	3606.62	4133.03
STRG.1920|ppk14	3128.42	0.218424	0.126739	1.72341	0.0848138	0.408096	3460.82	2726.57	2752.13	2629.59	3696.14	3124.56	3190.14	3447.39
gene-g2747|syp1	4031.59	-0.581392	0.337296	-1.72368	0.084765	0.408096	7277.8	4813.83	4403.61	2838.1	3606.35	4553.46	2259.36	2500.2
gene-g1831|FN846DRAFT_936394	2567.28	0.252922	0.146879	1.72197	0.0850745	0.40811	2045.34	2212.45	2181.5	2930.57	2725.01	2560.71	2974.75	2907.93
STRG.4233|SPOG_00814	1693.92	0.595722	0.345851	1.72248	0.0849825	0.40811	595.508	1418.19	1551.52	1830.43	1915.9	1650.51	2459.36	2129.98
gene-g862|PAS_chr2-1_0892	6195.17	-0.119638	0.0694694	-1.72216	0.0850397	0.40811	6913.62	6495.75	6436.21	5962.09	5918.51	5672.95	6216.53	5945.67
gene-g3429|SOCG_00075	7458.96	-0.28005	0.162569	-1.72266	0.0849501	0.40811	6977.75	9228.48	9915.16	6601.8	6609.53	7302.94	6075.87	6960.18
gene-g3382	947.259	-0.349655	0.202959	-1.72279	0.0849262	0.40811	1304.39	1031.32	815.33	1094.48	849.127	694.346	981.327	807.758
gene-g4497|map2	656.979	0.332591	0.19318	1.72166	0.0851304	0.408131	540.538	581.847	463.374	739.718	740.79	669.724	812.094	707.75
gene-g3904|ASPVEDRAFT_41718	5917.61	0.305383	0.177511	1.72036	0.0853666	0.409016	4623.2	4840.51	4635.82	7074.5	5673.53	7348.08	6434.12	6711.12
STRG.3815|SJAG_03606	475.124	0.220966	0.12856	1.71877	0.0856557	0.409905	482.132	440.233	395.69	437.792	534.852	506.396	469.235	534.659
STRG.3594|SOCG_04445	4259.18	0.326046	0.189683	1.7189	0.0856333	0.409905	3207.73	4675.3	3134.28	4101.47	4165.6	4005.21	5451.69	5332.16
gene-g4841|G7K_6583-t1	463	-0.642129	0.373815	-1.71777	0.0858384	0.410531	935.635	347.877	536.264	437.792	434.324	265.099	368.135	378.877
gene-g1041|PNEG_00078	10130.7	0.12922	0.0752759	1.71661	0.08605	0.410726	9526.98	10592.3	9021.73	9569.16	10016.8	11267.1	10515.5	10536.4
gene-g4384|D6C98_08846	6868.83	-0.443228	0.258197	-1.71663	0.0860474	0.410726	10179.8	9541.47	4670.18	7271.69	6769.59	4899.82	5194.55	6423.6
STRG.852|FNYG_15678	50111.3	0.661552	0.385427	1.71641	0.0860864	0.410726	18728.7	54605.4	61857.8	20084.7	58268.7	57650.4	67223.6	62471.4
gene-g2657|SOCG_00092	237.591	-0.596871	0.347611	-1.71706	0.0859674	0.410726	240.494	299.646	340.502	264.185	173.729	292.183	119.781	170.206
STRG.1484|SPOG_04543	3113.25	-0.162603	0.0948016	-1.7152	0.0863092	0.41154	3152.76	3088.82	3731.98	3179.66	2822.62	2825.81	3125.3	2979.09
gene-g1155|P167DRAFT_488299	19401.8	-0.286524	0.167123	-1.71445	0.0864457	0.411943	23418.4	23596.1	15322.6	22951.1	19643.1	15035.9	17303.4	17943.8
STRG.3348|C1645_756139	30963.5	-0.497293	0.290185	-1.71371	0.0865824	0.412347	31387.9	36552.7	37780.1	39270.2	43506.5	16373.8	20894.7	21942.2
gene-g3552|CPSG_05498	40721.6	-0.426705	0.249111	-1.71291	0.086729	0.412797	34250.9	44032.6	68391.9	40125.9	28094.4	46151.8	31002.4	33722.9
gene-g3921|CI238_08135	9450.42	-0.330426	0.193113	-1.71105	0.087072	0.41418	14041.4	10345	10386.9	7339.63	8117.46	8849.21	7876.99	8646.85
gene-g4610|PNEG_03302	473.304	-1.03642	0.606079	-1.71003	0.08726	0.414825	958.539	999.504	381.112	206.63	203.01	434.992	159.342	443.305
gene-g1493|bqt2	3595.5	-0.257965	0.15089	-1.70962	0.0873366	0.414941	4615.19	3507.5	4128.71	3414.59	3040.26	3896.87	3046.18	3114.68
STRG.634|pub1	44.5575	-0.677281	0.396236	-1.70929	0.0873979	0.414983	41.2275	52.3354	54.1471	71.7074	36.1123	41.037	25.2749	34.6182
gene-g2093|ncs1	3140.74	-0.336757	0.197103	-1.70853	0.0875377	0.415025	4373.55	3953.89	2527.21	3168.33	3010.98	2582.87	2508.81	3000.24
STRG.1449|Glove_120g121	8238.27	-0.206404	0.120791	-1.70877	0.0874941	0.415025	8532.94	10323.4	7992.94	8456.75	7299.56	7073.13	7428.63	8798.79
gene-g4466	14988	-0.211291	0.123719	-1.70783	0.0876687	0.415025	17061.3	18253.8	15755.8	13264	15507.8	12884	13256.2	13921.3
gene-g2691|C7212DRAFT_183228	9421.68	-0.217192	0.12717	-1.70788	0.0876578	0.415025	11820.8	11040.7	8493.8	9163.45	8603.51	8357.59	8587.98	9305.56
gene-g4564|mrpl20	1230.81	-0.666949	0.390515	-1.70787	0.0876603	0.415025	2721.01	1405.87	858.023	1056.74	1171.21	791.193	800.006	1042.39
STRG.3981|NEOLI_001780	4668.62	0.185854	0.108898	1.70668	0.0878811	0.415645	4662.14	4429.01	3925.66	4455.29	4798.06	4363.87	5576.97	5137.92
gene-g3362|GLOTRDRAFT_45705	294.303	-0.686162	0.402074	-1.70656	0.0879048	0.415645	411.13	409.448	325.924	305.7	220.578	317.626	265.936	98.0849
gene-g2606|CDC4_1	878.153	-0.642746	0.376863	-1.70552	0.0880983	0.416312	1673.15	965.64	1071.49	572.716	860.839	814.994	461.542	604.857
gene-g4292|SJAG_01635	639.797	-0.64514	0.378559	-1.7042	0.0883438	0.417223	1366.23	773.743	524.81	457.606	503.62	489.982	480.224	522.158
gene-g2495|CIMG_08632	8198.96	-0.277096	0.162762	-1.70246	0.0886692	0.418012	10101.9	9645.11	6614.27	9573.88	7378.62	6355.81	8040.72	7881.41
STRG.3778|SPOG_04971	1258.15	0.689965	0.405145	1.70301	0.0885671	0.418012	1351.35	617.763	433.176	1449.24	1562.59	1485.54	1776.94	1388.57
gene-g2555|NEOLI_002586	4833.91	-0.596938	0.350619	-1.70252	0.0886574	0.418012	4066.63	6989.35	5429.28	6794.27	6835.96	2715.83	2656.07	3183.91
STRG.1874|SPOSA6832_01235	7136.18	-0.295222	0.173441	-1.70215	0.0887271	0.418036	6579.22	7162.77	10120.3	7593.43	6182.03	7716.59	5992.36	5742.77
STRG.1806	554.435	-0.982702	0.577512	-1.70161	0.0888278	0.418262	1780.8	421.762	343.626	399.108	390.403	321.73	401.102	376.954
gene-g1759	3600.65	-0.559478	0.329021	-1.70043	0.0890492	0.418954	6860.94	4850.78	2859.38	2589.96	3172.03	2369.48	2749.47	3353.16
gene-g2193|G7K_3449-t1	15036.7	-0.214467	0.126137	-1.70027	0.0890807	0.418954	16039.8	16508.2	17781.1	14282	13697.3	16312.2	11712.2	13960.7
STRG.1491|SJAG_01609	2137.45	0.334657	0.19697	1.69903	0.089314	0.419802	1770.49	1342.25	2268.97	2180.47	2132.58	2401.48	2656.07	2347.31
STRG.1168|MAA_06084	8723.96	0.194808	0.114708	1.69829	0.0894531	0.420207	7415.22	8533.75	7484.79	9107.78	8746.98	8319.84	10113.3	10070
gene-g3684|SJAG_01741	4644.9	-0.306256	0.180427	-1.6974	0.0896218	0.420501	6002.03	5869.78	4830.54	3842.95	4542.34	4219.42	3429.7	4422.47
gene-g3248|BCON_0198g00020	227.688	-1.35744	0.799628	-1.69759	0.0895844	0.420501	59.5508	895.859	231.166	123.601	146.401	144.45	125.276	95.2
gene-g1983|LIPSTDRAFT_93932	6262.69	0.215232	0.126824	1.69708	0.0896808	0.420528	6274.59	5941.61	4679.56	6289.49	7467.44	6229.41	6673.68	6545.72
gene-g405|VMA2	1242.8	-0.552362	0.325607	-1.69641	0.0898087	0.420878	2391.19	1421.27	1214.14	885.02	1130.22	900.351	1131.88	868.34
gene-g1825|SPOG_00695	1652.2	-0.468137	0.276006	-1.69611	0.0898647	0.420892	2574.43	2229.9	1683.77	1184.12	1419.12	1281.17	1151.66	1693.41
gene-g3399|SPOG_04433	2733.01	0.183432	0.108177	1.69566	0.0899508	0.421046	2351.11	2280.18	2762.54	2843.76	2797.24	3083.52	2879.14	2866.58
STRG.2727|CANTADRAFT_43729	1102.73	0.191094	0.11283	1.69364	0.0903336	0.422588	979.153	1089.81	1021.51	1027.49	1170.23	1021	1238.47	1274.14
gene-g4216|GSTUM_00003183001	88049.5	-0.565984	0.334391	-1.69258	0.0905352	0.423032	130202	118541	67626.6	104042	51122.3	52099.7	56282.9	124480
gene-g1139|SJAG_04492	320.912	-1.60443	0.947872	-1.69266	0.0905203	0.423032	199.266	75.9377	1505.7	150.963	252.786	49.2444	143.957	189.438
gene-g32|SPAC1039.07c	1057.01	-0.41682	0.246563	-1.69052	0.0909281	0.42312	1091.38	986.164	1722.29	1035.04	814.967	1091.58	947.26	767.37
gene-g2173	1399.06	-0.445376	0.263242	-1.69189	0.0906672	0.42312	2047.63	1181.14	1466.14	1757.77	1233.67	852.748	1572.54	1080.86
gene-g201|CCS1	10688.1	0.125328	0.0741273	1.69072	0.0908911	0.42312	9690.75	10334.7	9913.08	10955.2	11095.3	10243.7	11810	11462.5
gene-g3962|D6D25_08637	1886.26	-0.322978	0.191014	-1.69086	0.0908634	0.42312	2116.34	2261.71	2470.98	1536.99	1952.02	1425.62	1679.13	1647.25
gene-g3043|BU16DRAFT_547885	19795.4	-0.259432	0.153396	-1.69126	0.0907874	0.42312	19820.1	22490.9	21295.4	22676.5	20663.1	21495.2	14621	15301.2
gene-g51|V493_07516	12409.5	-0.18145	0.107299	-1.69108	0.0908218	0.42312	12070.5	14458.9	14444.8	11781.7	12330.9	12343.9	11097.9	10747
gene-g2097|M426DRAFT_325972	3750.42	-0.531222	0.314165	-1.6909	0.0908561	0.42312	3173.37	3983.65	5887.45	4688.34	4038.72	2414.62	1835.18	3982.05
gene-g2689|EJ06DRAFT_490078	16227.5	-0.200423	0.118614	-1.68971	0.0910837	0.423595	14047.1	17108.6	19396.1	18859	14127.7	15725.4	15006.7	15549.3
gene-g2656|SPOG_00805	32.5145	-1.32573	0.785066	-1.68869	0.0912785	0.423883	84.7454	13.3404	31.2387	56.6111	32.2083	14.7733	17.5826	9.61616
gene-g2064|SOCG_01560	6502.15	0.284154	0.168241	1.68897	0.0912257	0.423883	5936.76	4651.7	6841.27	6026.25	7831.49	8179.49	6805.55	5744.7
STRG.1766|BCR32DRAFT_297965	2752.57	-0.419316	0.24833	-1.68855	0.0913061	0.423883	3011.9	2334.57	3273.81	3978.82	1912.98	2173.32	2009.91	3325.27
gene-g2665|SPOG_00795	3011.35	-0.290264	0.171983	-1.68775	0.0914593	0.42423	3878.82	3426.43	2508.47	3440.07	2445.88	2907.06	2416.5	3067.56
gene-g582|SOCG_03010	10741.8	-0.190176	0.112699	-1.68747	0.091513	0.42423	12896.2	12651.8	10422.3	9825.8	9907.46	9775.01	9980.3	10475.8
STRG.2467|VE02_08872	1549.24	0.636074	0.376972	1.68732	0.0915415	0.42423	1369.67	623.92	1143.34	1715.32	2443.92	1315.65	2448.37	1333.76
STRG.1886|MPDQ_004488	23362.3	-0.190154	0.112843	-1.68512	0.0919662	0.4257	21196.7	26518.7	28896.8	22986.9	22256.9	22168.2	20666.1	22208.5
gene-g3943|SPBC1683.01	9437.82	0.217334	0.128971	1.68514	0.0919621	0.4257	8126.39	7648.16	10521.2	8617.15	10885.4	10302.7	10474.8	8926.68
gene-g3220|SPBC1A4.04	10662	-0.172052	0.102195	-1.68356	0.0922664	0.42573	11972	11737.5	10419.1	11061.8	9738.61	11457.5	8862.71	10047
gene-g1418|PNEG_02464	457.144	-0.346461	0.20566	-1.68463	0.0920594	0.42573	570.313	526.433	398.814	551.015	420.659	318.447	432.971	438.497
gene-g4673|CANCADRAFT_4207	8580.6	-0.459701	0.272966	-1.6841	0.0921631	0.42573	13904	11805.2	6070.72	7965.18	8908.03	6101.38	6694.56	7195.77
gene-g1557|SJAG_01469	6317.13	-0.389313	0.231264	-1.68341	0.0922954	0.42573	6542.57	6851.84	9813.11	5450.7	4736.57	7188.86	4546.19	5407.17
STRG.3128|CALVIDRAFT_475286	92.7069	0.399682	0.237421	1.68343	0.0922912	0.42573	82.455	80.0424	73.9316	83.0296	104.433	90.2814	119.781	107.701
STRG.2555|SOCG_00092	657.306	-0.31957	0.189787	-1.68383	0.092214	0.42573	740.949	715.251	829.908	634.044	646.117	696.808	501.103	494.271
gene-g2406|cwf28	3962.38	0.245873	0.146133	1.68253	0.0924656	0.425734	2943.18	3712.74	3343.58	4501.53	4163.65	4283.44	4335.2	4415.74
gene-g195|P875_00011155	3278.29	-0.224872	0.13367	-1.6823	0.0925112	0.425734	3128.71	3475.69	3648.68	3880.69	2739.65	3516.05	2653.87	3182.95
STRG.2208|SOCG_03372	298.181	0.253398	0.150556	1.68308	0.0923588	0.425734	245.074	255.52	293.644	293.434	300.61	322.551	342.86	331.758
gene-g84|BDBG_02129	370.481	-0.637708	0.379056	-1.68236	0.0924995	0.425734	706.593	530.538	284.272	283.055	346.483	270.023	273.629	269.253
gene-g3781|SPOG_01284	643.851	-0.805979	0.479242	-1.68178	0.0926118	0.42595	1258.58	1028.24	374.864	615.174	612.933	366.871	252.749	641.398
gene-g3485|SOCG_03396	6380.92	0.220696	0.131275	1.68117	0.0927293	0.426243	5699.7	5920.06	5024.22	6931.08	6021.97	7593.48	6772.58	7084.23
gene-g3159|G7K_5823-t1	1410.87	-0.389367	0.231757	-1.68007	0.092944	0.426982	1581.53	1362.77	1219.35	2236.14	1195.61	1029.21	1297.81	1364.53
gene-g2550|ABSGL_02890.1 scaffold 4049	5301.63	0.180181	0.10727	1.67969	0.0930171	0.42707	4674.74	5176.08	4434.85	5597.89	5107.45	5981.55	5565.98	5874.51
gene-g3712|H072_7275	791.241	-0.379149	0.225846	-1.6788	0.0931918	0.427624	1224.23	842.498	738.274	773.685	618.789	694.346	812.094	626.012
STRG.2993|SPOG_01392	5148.58	0.290337	0.173021	1.67804	0.0933385	0.428049	5107.63	3971.34	3614.32	5835.66	5282.16	5924.1	5507.74	5945.67
STRG.2345|L873DRAFT_1832635	5309.34	0.219607	0.130969	1.67678	0.093585	0.428931	4200.62	4510.08	4924.26	5987.57	5716.48	5340.55	5957.19	5837.97
gene-g2999|alp4	9077.53	-0.247646	0.147794	-1.67562	0.0938134	0.429204	9805.27	9513.76	12210.2	7890.64	8302.9	9160.27	8000.06	7737.16
gene-g328|SPOG_01084	15940.6	0.203886	0.121711	1.67516	0.0939026	0.429204	12305.3	14421	16632.5	15903.9	15890.4	15832.9	18690.3	17848.6
STRG.4320|VMCG_10566	119.093	-0.541415	0.323026	-1.67607	0.0937243	0.429204	170.636	163.163	106.212	124.544	111.265	68.1214	101.1	107.701
STRG.3922|PNEG_00242	3295.97	-0.118577	0.0707883	-1.6751	0.0939156	0.429204	3636.03	3458.24	3407.1	3224	3275.48	3050.69	3289.04	3027.17
gene-g1806|G7K_2989-t1	646.581	-0.509279	0.303905	-1.67578	0.0937809	0.429204	830.276	939.985	836.156	432.131	399.187	630.328	536.268	568.315
gene-g3627|SPOG_04201	205.447	0.552341	0.32997	1.67391	0.0941474	0.430016	160.329	189.844	97.8812	217.953	253.762	192.053	261.541	270.214
gene-g4321|FIE12Z_5332	4605.39	0.209909	0.125432	1.67349	0.0942318	0.430056	4872.86	3738.39	3752.81	4720.42	5055.72	5237.96	4678.06	4786.93
gene-g4337|SPOG_02480	1948.76	0.151897	0.0907935	1.673	0.0943275	0.430056	1849.51	1836.87	1756.66	1940.82	2195.04	1840.1	2036.28	2134.79
gene-g3755|its8	14716.6	0.141835	0.0847758	1.67306	0.094315	0.430056	12931.7	13128	15400.7	14514.1	14755.3	16235.1	16057.3	14710.8
gene-g1632|BN14_10418	12631.6	0.110311	0.065945	1.67277	0.0943733	0.430056	11429.2	12226	12698.5	12243.1	13247.4	13972.3	12217.7	13018.4
STRG.1154|SJAG_02428	1064.03	-0.317217	0.189683	-1.67236	0.0944541	0.430176	1292.94	998.478	1362.01	1069.01	1001.38	828.126	812.094	1148.17
gene-g2439|SPOG_03151	1017.23	-0.595452	0.356143	-1.67194	0.0945352	0.430298	1504.8	1255.02	1425.53	712.356	609.029	1208.95	546.158	876.032
STRG.2562|SPOG_00795	1116.48	0.621486	0.371908	1.67107	0.0947071	0.430339	415.71	680.361	1339.1	1083.16	1166.33	1579.92	1445.07	1222.21
gene-g1049|mdb1	122679	0.113445	0.0678849	1.67113	0.0946957	0.430339	110872	116690	128191	115679	128474	119427	133957	128145
gene-g410|SJAG_00141	1317.98	-0.62386	0.373245	-1.67145	0.0946332	0.430339	2893.94	1428.45	1020.46	1052.02	1174.14	1140.01	847.26	987.58
STRG.2076|SJAG_03023	3254.11	0.244639	0.146472	1.67021	0.0948788	0.430872	2666.04	2945.15	2549.08	3754.26	3415.05	3484.86	3498.93	3719.53
gene-g2853|Golomagni_03772	506.784	-0.582568	0.348906	-1.6697	0.0949789	0.431079	723.771	477.176	808.041	421.753	347.459	373.437	605.499	297.139
gene-g3119|SOCG_02608	8217.17	-0.34763	0.208277	-1.66907	0.095103	0.431395	11701.7	10113.1	6589.28	8405.8	8885.58	6217.92	6540.71	7283.28
STRG.4535|GSTUAT00004374001	16211.2	0.136407	0.0818462	1.66663	0.0955888	0.43335	13715	15506.7	15790.1	16767.3	16806.9	15983.1	17647.4	17473.5
gene-g4840|D6C76_09092	1169.25	0.846654	0.508491	1.66503	0.0959058	0.434257	766.144	911.252	629.98	1035.04	785.686	1443.68	3141.78	640.436
STRG.307|Ecym_1086	15826.9	0.206029	0.123778	1.66451	0.096011	0.434257	12299.5	13375.3	16042.1	17076.7	16017.3	17044.3	17893.6	16866.7
STRG.737|T551_01581	126.918	-0.567575	0.34104	-1.66425	0.096063	0.434257	215.299	153.928	112.459	124.544	107.361	76.3288	110.99	114.432
STRG.4507|EJ02DRAFT_9472	11361.3	-0.202894	0.121895	-1.6645	0.0960131	0.434257	11778.5	12395.3	13693	10770.3	10957.6	12149.4	9384.69	9761.37
gene-g4844|AC579_8836	1179.44	-0.423132	0.254126	-1.66505	0.0959025	0.434257	1890.74	1425.37	1001.72	1086.93	1158.52	814.994	1057.15	1000.08
gene-g3931|GLX_01890	3508.41	0.202281	0.121578	1.6638	0.0961527	0.434415	2806.9	3125.76	3398.77	3719.35	3360.4	4002.75	3724.21	3929.16
STRG.2705|D6D24_01184	1883.2	0.148372	0.0892041	1.66328	0.096256	0.434479	1706.36	1821.48	1681.68	1935.16	1971.54	2032.15	2082.43	1834.76
gene-g1908|SJAG_04738	10352.4	-0.349594	0.210196	-1.66318	0.0962766	0.434479	15568	13003.8	8566.69	9264.41	9896.72	8135.99	8608.86	9774.83
STRG.967|NADFUDRAFT_69720	3371.37	0.160648	0.0966296	1.66251	0.0964107	0.434694	3087.48	3076.5	3603.9	2968.31	3797.65	3664.6	3393.43	3379.12
gene-g1604|SOCG_02363	6189.1	0.21793	0.131094	1.66239	0.0964341	0.434694	4688.48	5463.41	5815.6	6921.65	6720.79	6835.94	6376.97	6689.96
gene-g2400|CERZMDRAFT_98403	7194.46	0.112108	0.0674499	1.66208	0.0964957	0.434725	6873.54	7113.51	6601.78	7069.78	6991.15	7401.43	8092.37	7412.14
STRG.1788|SJAG_03824	4073.64	0.301055	0.181172	1.6617	0.0965721	0.434822	2793.16	3755.84	3291.52	4759.11	4499.4	4277.69	4234.1	4978.29
STRG.4407|SJAG_04282	9797.74	-0.184425	0.111089	-1.66015	0.0968844	0.435028	10798.2	10098.7	11544.8	9251.2	7979.84	9057.68	9613.26	10038.3
gene-g4431|vgl1	77080.5	-0.221898	0.133665	-1.66011	0.0968925	0.435028	72948.6	71394.8	85173.3	102469	65070.5	72486.1	75049	72052.9
gene-g1864|SJAG_00734	6007.13	-0.128613	0.0774548	-1.66049	0.0968157	0.435028	6302.08	6044.23	6959.98	5793.2	5931.2	5636.02	5649.5	5740.85
gene-g402|nbp35	8586.66	0.331794	0.199754	1.66101	0.0967111	0.435028	6227.64	6038.07	9458.03	8690.75	8336.08	11908.9	8979.19	9054.58
gene-g3070|GALMADRAFT_132410	2317.39	0.173396	0.104399	1.6609	0.096734	0.435028	2359.13	2100.6	2218.99	2034.23	2531.76	2331.72	2730.79	2231.91
gene-g2340|PNEG_01034	513.725	-0.918482	0.553575	-1.65918	0.0970792	0.435619	966.555	387.898	232.208	1101.09	527.044	247.863	261.541	385.608
gene-g1716	5488.94	-0.798382	0.481398	-1.65846	0.0972237	0.435675	14522.4	5285.88	5392.84	2679.59	5172.84	2681.36	3248.38	4928.28
gene-g505|D6C97_08585	56961.9	0.147631	0.0890079	1.65863	0.0971909	0.435675	47646.4	54738.8	60811.3	53002.1	57030.1	58915.2	62928	60623.2
STRG.2391|PNEG_02145	42033.9	0.110543	0.0666601	1.6583	0.0972568	0.435675	38395.4	40492.2	44594.3	38216.3	43204.9	44890.4	42978.4	43499.7
gene-g4057|SPCC1919.07	1029.3	-0.669215	0.404205	-1.65563	0.0977963	0.436502	2081.99	1430.5	679.962	863.319	1062.87	842.9	551.653	721.212
STRG.3605|BP6252_13438	629.539	0.145424	0.0878303	1.65574	0.0977739	0.436502	609.251	612.632	597.7	571.772	653.925	646.743	676.929	667.362
gene-g3961|D6C92_03034	20336.6	-0.490332	0.296109	-1.65592	0.0977389	0.436502	16763.6	17884.4	34262.6	26127.9	14859.7	14950.6	12795.7	25048.2
gene-g2057|NEOLI_000693	4197.78	-0.473795	0.286198	-1.65548	0.0978272	0.436502	7015.54	3988.78	5320.99	3198.53	4200.74	2417.9	3653.88	3785.88
gene-g1980|DRE_03829	14882.6	0.153504	0.0926958	1.656	0.0977213	0.436502	13174.5	13229.6	15860.9	14101.8	16296.4	16843.2	14961.7	14592.5
gene-g4836|FN846DRAFT_886700	4569.95	0.162356	0.0980194	1.65637	0.0976475	0.436502	3879.96	4159.13	4417.15	4794.96	4374.47	4985.17	4994.55	4954.25
gene-g1386|SJAG_02626	15626.2	-0.145379	0.0877638	-1.65648	0.0976257	0.436502	16271.1	17635	16429.5	15314.2	15641.5	13008.7	15548.5	15160.8
STRG.2503|SOCG_01272	7936.58	0.163587	0.0988382	1.65509	0.0979053	0.436605	6509.36	7317.72	7582.67	8536.95	8000.34	8352.67	8606.66	8586.27
STRG.1348|obr1	5996.54	-0.218055	0.131876	-1.65349	0.0982321	0.437816	6299.79	5657.36	7630.57	6208.35	4873.21	6272.09	5651.69	5379.28
gene-g2319|nop14	2463.26	-0.370781	0.224281	-1.6532	0.0982906	0.43783	3845.61	2945.15	2029.47	2292.75	2330.71	2274.27	1949.47	2038.63
gene-g1596|KASA_0O04257G	18418.4	-0.319818	0.193817	-1.6501	0.0989216	0.440145	25032	17204	24884.7	14685.9	15873.8	15008	16962.8	17695.7
gene-g2977|SOCG_04740	9785.67	-0.448495	0.271775	-1.65024	0.0988932	0.440145	15389.3	11744.7	10482.7	7562.3	8511.77	10251	9075.9	5267.73
STRG.2762|SPBP19A11.02c	4977.15	0.284463	0.172521	1.64886	0.0991755	0.44078	3479.14	3937.47	5390.76	5144.06	5148.44	5741.07	6006.64	4969.63
STRG.3976|DHEL01_v201458	1893.34	0.265693	0.161117	1.64907	0.0991331	0.44078	1371.96	1614.19	1803.51	2087.06	1963.73	1899.19	2178.04	2229.03
gene-g519	466.104	-0.565246	0.343098	-1.64747	0.0994605	0.441799	836.002	459.731	369.658	559.506	337.699	265.92	448.355	451.96
STRG.2873|BJ508DRAFT_193286	5043.03	0.150704	0.0915453	1.64622	0.0997176	0.44213	4170.85	4669.14	5123.15	5155.38	5321.2	5495.67	5251.69	5157.15
gene-g2393|A0A090CCL1	17445.3	0.155057	0.0941971	1.6461	0.0997441	0.44213	14831.6	16458	19182.6	15562.4	18740.3	18333.7	18388.1	18065.9
gene-g1508|BP5796_00867	35.7171	0.572843	0.348016	1.64603	0.0997584	0.44213	30.9206	25.6546	29.1561	29.2491	41.9683	47.6029	41.7586	39.4263
STRG.2793|SJAG_02811	3774.24	0.323791	0.19665	1.64654	0.0996529	0.44213	2583.59	3299.18	3071.8	4454.35	4872.23	4018.34	4283.55	3610.87
gene-g1328|ARMSODRAFT_903845	819.734	0.62859	0.382049	1.64531	0.0999054	0.442534	926.473	581.847	484.2	583.094	793.495	829.768	1702.21	656.784
gene-g1142|TAPDE_001227	7551.25	-0.317972	0.19337	-1.64437	0.1001	0.443149	8487.13	8613.8	8034.59	8385.99	5483.21	9027.31	5103.34	7274.63
gene-g3802|ASPCAL09240	1358.88	0.395329	0.240802	1.64171	0.100649	0.445331	1438.38	1080.57	940.285	1236.95	1623.1	1843.38	1027.48	1680.91
gene-g902|SOCG_03692	6479.77	-0.166989	0.101772	-1.6408	0.100838	0.445917	7655.71	6685.59	6883.97	6193.25	6853.53	5901.12	5761.58	5903.36
STRG.2853|SOCG_04743	38379.7	0.219027	0.133509	1.64053	0.100894	0.445918	28821.4	32860.5	38019.6	42184.7	38728	39526.8	44628.9	42267.8
STRG.3289|mrd1	4755.52	0.158257	0.0964961	1.64004	0.100997	0.446122	4458.29	4191.97	4231.8	5095.94	5021.56	4638.82	5358.28	5047.52
gene-g2042|SOCG_02440	1913.72	-0.30097	0.18358	-1.63945	0.101119	0.446411	2718.72	2111.89	2016.98	1603.98	1747.05	1799.06	1541.77	1770.34
gene-g3200|ell1	876.536	0.287913	0.175693	1.63873	0.10127	0.446627	976.862	799.398	699.747	682.164	1106.79	952.879	924.183	870.263
STRG.842|TAPDE_000214	10380.1	-0.230625	0.140739	-1.63868	0.101281	0.446627	9972.47	10346	13896	10618.4	8782.12	10915.8	8974.8	9535.39
STRG.185|hal4	361.044	-0.538377	0.328818	-1.63731	0.101566	0.447138	595.508	383.793	391.525	339.667	202.034	237.194	362.64	375.992
gene-g4195|Cd36_46220	3300.8	0.106466	0.0650098	1.63769	0.101486	0.447138	3105.8	3285.84	3082.22	3240.98	3525.34	3217.3	3365.96	3582.98
gene-g3072|SJAG_02227	2025.91	-0.712734	0.435255	-1.63751	0.101524	0.447138	4703.37	2157.04	2023.23	1182.23	1949.09	1089.12	1178.03	1925.16
gene-g4829	4761.72	-0.485153	0.29654	-1.63605	0.10183	0.447944	3845.61	5519.85	6366.44	6486.69	3155.43	3111.42	6363.79	3244.49
STRG.378|HCBG_08219	3845.48	0.358087	0.218966	1.63535	0.101975	0.447944	2328.21	4038.04	2797.95	4317.54	4355.92	3977.3	4680.26	4268.61
STRG.1692|SGF11	10153.7	-0.164196	0.100385	-1.63566	0.101911	0.447944	11899.9	10873.5	9537.17	10612.7	10542.8	8685.89	9550.63	9526.73
gene-g1010|TAPDE_001757	1103.53	1.0577	0.646674	1.6356	0.101923	0.447944	1051.3	752.194	434.218	627.44	611.957	3882.1	774.731	694.287
gene-g1681|FN846DRAFT_939341	68550.1	0.176442	0.107935	1.63471	0.10211	0.448071	63286.5	61326.9	72946.5	59895.5	70689.3	84390.1	68848.9	67017
gene-g4105|swc5	1792.56	-0.50268	0.307511	-1.63467	0.102117	0.448071	3072.59	2404.35	1430.73	1499.25	1786.09	1193.36	1708.8	1245.29
STRG.1001|SPBPB2B2.16c	15188.6	-2.21692	1.35687	-1.63385	0.102289	0.448366	6579.22	51778.2	23.9497	41617.6	5921.44	5020.46	5406.64	5160.99
gene-g880|WOLCODRAFT_24444	5806.34	-0.282347	0.172814	-1.63382	0.102298	0.448366	8119.52	6616.84	5268.93	5485.61	5847.26	4533.77	5557.19	5021.56
gene-g3666|AU210_003856	2983.28	0.112755	0.0690625	1.63265	0.102542	0.449188	2908.83	2700.92	2873.96	2981.52	3136.89	2901.31	3238.49	3124.29
STRG.2894|SOCG_04700	311.906	1.26448	0.774935	1.63173	0.102736	0.449791	38.9371	226.787	346.749	120.77	189.346	467.001	921.985	183.669
gene-g666|SPAC926.02	58401.8	0.137067	0.0840644	1.6305	0.102995	0.450334	52944.1	59399.7	50269.3	59903	60357.3	56969.2	63574.1	63797.5
STRG.678|pta1	4544	0.282425	0.173231	1.63033	0.103031	0.450334	4537.31	3643.98	3551.84	4668.53	5316.32	3917.39	5952.8	4763.85
STRG.3079|SPBP23A10.11c	2882.51	0.231356	0.141899	1.63042	0.103012	0.450334	2252.62	2442.32	2866.67	3044.73	2754.29	3113.07	3512.12	3074.29
STRG.3342|bmt5	12682.6	0.52259	0.320626	1.6299	0.103122	0.450483	5710.01	13367.1	6838.15	15725.6	15608.3	14496.7	16148.5	13566.5
gene-g1413|SOCG_04674	1971.8	0.302516	0.18567	1.62932	0.103245	0.450767	1291.79	1593.67	2091.95	2085.18	2077.92	2247.19	2238.48	2148.25
gene-g2540|SPOG_03043	3476.64	-0.487846	0.299465	-1.62906	0.103301	0.450767	6145.18	4267.9	3162.4	2660.72	3471.66	2577.94	2162.65	3364.7
gene-g923|NEUTE1DRAFT_126882	1062.93	1.1292	0.693583	1.62807	0.10351	0.451433	747.821	356.086	590.411	973.711	488.98	3952.68	726.379	667.362
gene-g2028|A9Z42_0083270	1763.75	-0.315494	0.193879	-1.62728	0.103678	0.451916	2448.45	1801.98	2019.06	1553.97	1813.42	1270.5	1589.02	1613.59
gene-g119|SOCG_01064	1785.46	-0.598506	0.367923	-1.62671	0.103798	0.452188	3717.34	2022.61	1196.44	1666.25	1827.09	1189.25	1170.34	1494.35
gene-g2321|FN846DRAFT_950903	1249.01	-0.479944	0.295145	-1.62613	0.103922	0.452481	2046.49	1513.62	968.399	1290.73	1206.35	713.223	1225.28	1027.97
gene-g4157|T551_02042	3037.6	0.223548	0.137517	1.6256	0.104034	0.452719	2471.36	2593.17	2981.21	3164.56	3131.03	3604.69	3551.68	2803.11
gene-g1877|PNEG_01059	1752.73	-0.539173	0.332193	-1.62307	0.104574	0.454321	3181.39	2389.98	1365.13	1369.99	1773.41	1459.28	1075.83	1406.84
gene-g470|TAPDE_000973	2656.69	-0.504521	0.310772	-1.62344	0.104495	0.454321	4811.02	3068.29	2681.32	1905.91	2493.7	1726.84	1845.07	2721.37
gene-g2985|SJAG_03925	2833.25	-0.32399	0.199585	-1.62332	0.104522	0.454321	3831.87	3111.39	3154.07	2504.1	2952.42	2886.54	1957.16	2268.45
gene-g1237|SOCG_04245	7172.54	-0.476379	0.293656	-1.62223	0.104753	0.454851	10803.9	6923.67	9226.87	6431.02	6423.11	8364.98	3404.42	5802.39
gene-g3774|Ecym_7315	810.209	-0.484792	0.298897	-1.62194	0.104817	0.454876	1282.63	888.676	735.15	873.698	915.496	434.171	652.752	699.095
STRG.3436|T551_03332	559.29	0.420909	0.259674	1.62091	0.105037	0.455582	407.694	669.073	334.254	501.952	704.678	651.667	578.027	626.974
gene-g2624|SJAG_05175	701.706	0.386588	0.238664	1.6198	0.105276	0.456367	447.776	639.313	568.544	776.515	648.069	759.184	978.03	796.218
gene-g3963	4036.88	-0.449852	0.278053	-1.61786	0.105692	0.457844	7391.17	4042.14	3950.65	3261.74	3593.66	3803.31	2678.04	3574.33
gene-g2889|L873DRAFT_1816722	4472.42	-0.515275	0.318528	-1.61768	0.105732	0.457844	6962.86	3670.66	6318.55	4099.59	2715.25	4611.74	2463.76	4936.94
gene-g2365|RhiirA5_261376	445.004	-0.659418	0.407718	-1.61734	0.105806	0.457913	809.662	305.803	423.805	640.649	211.794	325.013	376.926	466.384
gene-g1823|SJAG_04946	8295.54	-0.147163	0.091011	-1.61698	0.105884	0.458	8552.41	8644.58	9882.88	7794.4	7633.36	8187.7	7615.45	8053.54
STRG.1150|SPOG_01727	3023.32	0.29406	0.181936	1.61628	0.106034	0.458399	2196.51	2596.25	2870.84	3201.36	2654.74	4046.25	3247.28	3373.35
STRG.2|RhiirA4_545948	239.35	0.492356	0.304696	1.61589	0.106117	0.458509	176.362	136.483	223.877	258.524	357.219	240.477	282.42	239.442
gene-g217|LOC106156425	1696.89	0.140137	0.0867587	1.61525	0.106256	0.45886	1696.05	1611.11	1636.91	1514.35	1938.35	1688.26	1781.33	1708.79
STRG.1955|SPOG_04088	8249.93	0.108206	0.0670155	1.61464	0.106388	0.459177	7668.31	7984.75	7448.34	8659.61	8379.03	8438.84	8596.77	8823.79
gene-g3331|NCS2	4021.41	-0.118087	0.0731612	-1.61406	0.106514	0.459472	4233.83	4398.23	3966.27	4143.93	3655.15	3674.45	4092.34	4007.06
STRG.1042|FN846DRAFT_496283	31.8601	-0.826818	0.512468	-1.6134	0.106657	0.459839	38.9371	34.8903	24.991	64.1592	25.3762	22.9807	17.5826	25.9636
STRG.2371|SOCG_01383	8391.7	-0.72142	0.447672	-1.61149	0.107073	0.460892	10849.7	11351.7	10068.2	9519.16	10608.2	2782.31	2720.9	9233.44
gene-g2475|SOCG_01372	5241.24	0.181445	0.11257	1.61184	0.106997	0.460892	5369.88	4670.17	4249.5	5358.24	5534.94	5474.33	6117.63	5155.22
STRG.3826|GSTUM_00010660001	27708.9	0.144743	0.0898198	1.61148	0.107076	0.460892	23277.5	25350.9	29266.5	27383.7	28460.4	28987.7	31011.2	27933
gene-g4120|amt1	866.109	-0.51209	0.317922	-1.61074	0.107236	0.461329	1682.31	873.283	769.513	748.21	791.542	640.177	636.269	787.564
gene-g1243|BCR36DRAFT_345276	43771.2	0.122965	0.0763622	1.61028	0.107337	0.461512	40763.7	42466.6	46593.5	37804.9	44898.3	46451.4	44878.4	46312.4
gene-g3549|SPOG_04274	266.62	-1.01001	0.627613	-1.60928	0.107555	0.462199	548.555	435.102	123.913	317.966	60.5125	314.343	168.133	164.436
gene-g2572|SOCG_01791	11461.1	0.209775	0.130445	1.60815	0.107803	0.462765	9027.67	10612.8	9833.94	13041.3	11677.9	11789.1	12661.6	13044.3
gene-g2476|car2	13916.2	-0.14652	0.0911086	-1.6082	0.107792	0.462765	14618.6	15613.4	14628	13630.1	11566.7	13834.4	13114.4	14324.2
STRG.2048|H072_10498	3831.14	0.283628	0.176437	1.60753	0.107938	0.463093	3381.8	3595.75	2518.88	4326.03	4459.38	3935.45	4028.6	4403.24
gene-g2389|MGE1	21427.8	0.263939	0.164371	1.60575	0.108329	0.464518	24938	17527.2	20184.4	15244.4	25624.1	24047.7	21083.7	22773
STRG.4143|ACLA_009560	10894.2	0.230274	0.143431	1.60547	0.108391	0.464534	8929.19	10159.2	12631.9	8385.99	11644.8	11868.7	12383.6	11149.9
gene-g3020|SOCG_04696	988.692	0.921152	0.573928	1.605	0.108495	0.464695	848.599	811.712	379.029	694.429	759.334	3047.41	620.884	748.137
gene-g4095|SPCC126.07c	7621.9	0.181651	0.113205	1.60461	0.108579	0.464695	7293.83	7144.3	7502.49	6631.05	7103.39	9282.56	8642.93	7374.64
gene-g2886|T551_02431	1507.01	-0.645712	0.402439	-1.6045	0.108605	0.464695	3058.85	1894.34	972.565	1429.43	1695.33	893.785	839.567	1272.22
gene-g522|TAPDE_000797	9264.92	-0.275359	0.171648	-1.60421	0.108667	0.464711	12909.9	10491.7	7774.27	9410.65	8811.4	8325.58	7291.27	9104.58
gene-g3616|SPBC146.02	641.989	0.307443	0.191689	1.60387	0.108744	0.464787	727.207	538.747	542.512	487.799	754.454	699.27	602.203	783.717
gene-g1401|MDM10	10609.3	-0.0954822	0.0595547	-1.60327	0.108875	0.465099	11173.8	11359.9	11155.3	10155.1	10174.9	10654	9845.13	10356.6
gene-g2425|L211DRAFT_529324	14556	0.08921	0.0556754	1.60232	0.109084	0.46574	13523.8	14965.9	13831.5	14101.8	14331.7	14826.7	15402.3	15464.7
gene-g3840|K493DRAFT_319532	679.427	-0.598916	0.374016	-1.60131	0.109308	0.46594	1391.43	682.413	595.618	604.795	752.502	532.66	423.08	452.921
STRG.2470|G7K_4311-t1	20974.6	0.243435	0.151978	1.60177	0.109206	0.46594	16233.3	16593.4	19299.3	24709.8	20920.7	23081.7	24270.5	22688.4
gene-g903|T551_00093	1566.29	-0.221347	0.138228	-1.60133	0.109305	0.46594	2061.37	1582.38	1604.63	1497.36	1554.78	1405.11	1389.02	1435.69
gene-g757|GET3_1	8498.09	-0.19632	0.122621	-1.60103	0.10937	0.465956	9770.91	8588.14	10358.7	7584.94	8596.68	8101.52	7511.05	7472.72
STRG.1837|SPOG_00695	5771.49	0.166093	0.103764	1.60068	0.109449	0.466039	5590.9	4999.57	6064.47	5104.43	5508.59	6629.93	6372.58	5901.44
STRG.3221|tlh1	1519.58	-0.305053	0.190689	-1.59974	0.109656	0.466671	1868.98	1972.33	1305.78	1570.96	1413.26	1093.23	1532.98	1399.15
gene-g1871|snf30	2394.46	-0.831231	0.519798	-1.59914	0.109789	0.466737	6099.38	3082.66	1634.82	1446.41	2460.52	857.673	1384.63	2189.6
gene-g3091|SPOG_04133	19030.3	0.10096	0.0631276	1.59931	0.109753	0.466737	19962.1	17700.7	18313.2	17484.3	20506.9	18998.5	19556.2	19720.8
STRG.747|B9Z19DRAFT_650229	7997.53	-0.150057	0.0938823	-1.59835	0.109965	0.467234	8576.46	7891.36	9553.83	7631.18	8041.33	7441.65	7527.53	7316.94
STRG.2362|DRE_00736	12443.4	0.159293	0.0996925	1.59785	0.110077	0.46746	11239.1	11468.6	10993.9	13326.3	11777.5	13413.3	12971.5	14356.9
gene-g4262|chr2	6574.97	-0.707006	0.442549	-1.59758	0.110137	0.467464	3463.11	4259.69	9348.7	15546.3	4273.94	4579.73	5383.56	5744.7
gene-g3392|ucp8	46552.2	-0.228428	0.143141	-1.59583	0.110528	0.468869	48014	55926.1	57142.9	39836.3	42111.8	39171.4	49469.6	40745.6
STRG.4707	36.3632	1.11105	0.696966	1.59412	0.110909	0.470235	8.01645	29.7594	24.991	29.2491	37.0883	69.7629	20.8793	71.1596
STRG.4192|SOCG_04016	6784.52	0.349128	0.219127	1.59326	0.111101	0.470552	6642.21	4509.06	8290.75	4428.87	7600.17	7731.37	7523.14	7550.61
gene-g2111|TRK1	3143.33	0.122875	0.0771217	1.59326	0.111103	0.470552	2897.38	2775.83	3078.05	3286.27	3233.51	3344.51	3238.49	3292.57
gene-g3309|VE03_04286	1179.69	0.81522	0.511832	1.59275	0.111216	0.470782	1408.61	802.477	586.246	622.722	687.11	805.966	1824.19	2700.22
gene-g1373|SJAG_01878	18892.9	-0.131654	0.0828982	-1.58814	0.112255	0.473021	19272.7	20740.2	21007	17997.6	19772.9	17025.4	17547.4	17780.3
STRG.512|rps802	19773.8	-0.503947	0.317338	-1.58805	0.112276	0.473021	18404.6	22730	29423.7	22212.3	21877.2	9030.6	11619.9	22892.2
STRG.3716|SPAC11D3.07c	4012.5	0.217802	0.137153	1.58802	0.112283	0.473021	4134.2	3876.93	2912.49	3917.49	4068	4300.68	4149.48	4740.77
gene-g1058|mug130	5324.09	0.267314	0.168255	1.58874	0.112119	0.473021	5584.03	4720.45	4414.03	4611.92	5679.39	7527	5097.84	4958.09
STRG.2010|BC937DRAFT_89735	425.127	0.624935	0.393284	1.58902	0.112057	0.473021	243.929	353.008	508.149	233.049	583.653	737.024	345.058	397.148
gene-g1482|Glove_120g121	3919.51	-0.600929	0.378089	-1.58939	0.111973	0.473021	7820.62	5706.61	2536.58	2833.39	3897.2	2929.22	2441.78	3190.64
STRG.46|SOCG_04622	65.7391	-0.703285	0.44251	-1.58931	0.11199	0.473021	105.359	81.0686	71.849	67.9333	29.2802	77.1495	46.1542	47.1192
STRG.1929	782.952	2.17387	1.36799	1.58909	0.11204	0.473021	107.65	1000.53	28.1148	0	978.936	1274.61	1181.33	1692.44
gene-g4623|SJAG_02549	576.405	-0.770739	0.485335	-1.58806	0.112274	0.473021	1089.09	910.226	232.208	675.559	426.516	296.287	581.323	400.032
STRG.1817|C1645_798053	10363.7	-0.198934	0.125332	-1.58726	0.112454	0.473238	8829.55	11868.9	12657.9	10951.4	9083.71	9926.85	9798.98	9792.14
STRG.4140|CNYM01_10578	16806.6	-0.290273	0.182871	-1.58731	0.112442	0.473238	24332.2	16334.8	18346.5	14954.8	15451.2	18011.1	13423.2	13599.2
gene-g2874|CC85DRAFT_287346	255.587	-0.665829	0.419664	-1.58657	0.112609	0.47364	477.552	325.301	254.075	197.195	141.521	197.798	302.2	149.051
gene-g2443|DHEL01_v203745	5980.68	-0.314822	0.198548	-1.58562	0.112825	0.474043	8737.94	7017.05	5317.87	5450.7	6188.87	5567.9	4517.62	5047.52
gene-g4226|SOCG_04113	1166.94	-0.661472	0.417126	-1.58578	0.112788	0.474043	2136.96	1826.61	839.279	917.1	1199.51	964.369	482.421	969.309
STRG.440|PNEG_02811	2763.9	-0.123535	0.0779283	-1.58524	0.112912	0.474161	2979.83	2864.08	2634.46	3049.45	2759.17	2515.57	2636.28	2672.33
gene-g4452|BCR33DRAFT_712205	3723.01	0.158103	0.0997527	1.58495	0.112979	0.474187	3108.09	3444.9	3907.96	3614.62	3659.05	3836.14	4134.1	4079.18
STRG.2692|SOCG_00240	36818.7	0.0965737	0.060945	1.5846	0.113057	0.474263	35098.3	33481.3	38313.2	35453.6	37984.3	38119.3	39700.3	36399.1
STRG.4265|SOCG_01183	51.9438	0.547458	0.345679	1.58372	0.113258	0.474604	50.3891	35.9165	37.4864	45.2889	51.7284	76.3288	54.9455	63.4667
gene-g2756|PENANT_c048G11398	449.331	-0.491045	0.310046	-1.58378	0.113244	0.474604	778.741	550.035	454.002	317.966	368.931	376.719	347.256	400.994
gene-g1736|SOCG_02220	11713.2	-0.0885801	0.0559609	-1.58289	0.113446	0.47473	12718.7	12121.3	11759.3	11692.1	11981.5	10902.7	11162.7	11367.3
STRG.4369|B9J08_000902	6890.45	-0.110736	0.0699685	-1.58265	0.113502	0.47473	6708.63	7588.64	7487.91	6832.96	6629.05	6341.85	6594.56	6939.98
STRG.4402|WICANDRAFT_98271	2491.84	-0.11393	0.071971	-1.583	0.113422	0.47473	2490.83	2442.32	2619.88	2806.97	2395.12	2439.24	2374.74	2365.58
gene-g2346|pof12	4577.18	-0.253386	0.160114	-1.58253	0.113528	0.47473	4185.73	5154.53	6212.33	4360	4167.55	4629.79	4249.48	3657.99
STRG.588|SOCG_03012	2010.47	0.226879	0.143459	1.58149	0.113766	0.475227	1769.35	1704.49	2006.57	1929.49	1858.32	1925.46	2441.78	2448.28
STRG.711|PNEG_03049	5121.25	0.139008	0.0878963	1.5815	0.113764	0.475227	4540.75	4837.44	5345.98	4775.15	5711.6	5640.94	5134.11	4984.06
gene-g4927|SOCG_04777	4280.72	0.236606	0.149664	1.58091	0.113898	0.475526	3057.7	3873.85	4370.29	4419.44	4136.32	5090.23	4772.57	4525.37
gene-g2244|SJAG_01458	2100.96	-0.76044	0.481431	-1.57954	0.114212	0.476586	1052.45	2029.79	4184.94	3301.37	695.894	1783.47	2176.94	1582.82
gene-g667|SJAG_01667	1182.47	-0.615245	0.389801	-1.57836	0.114483	0.477214	2441.58	1430.5	916.335	935.027	1273.69	652.488	995.612	814.489
STRG.1824|T552_01662	5627.19	-0.13337	0.0844879	-1.57857	0.114434	0.477214	6040.97	5379.26	6562.21	5566.76	5216.76	5379.95	5346.2	5525.45
STRG.1941|SVUK_LOCUS2644	2128.33	0.250975	0.15907	1.57776	0.11462	0.477534	1805.99	1663.45	1936.8	2367.29	2597.16	1980.44	2432.99	2242.49
gene-g91|G7K_4503-t1	1177.89	-0.311699	0.197772	-1.57605	0.115014	0.478909	1168.11	1322.75	1063.16	1663.42	1090.2	892.144	1224.19	999.119
STRG.1955|SJAG_00998	5913.39	-0.175053	0.111088	-1.5758	0.115071	0.478909	5770.7	5999.08	5944.72	7370.76	5123.07	5394.72	5974.77	5729.31
gene-g3169|edc3	6616.38	0.183844	0.116709	1.57524	0.115202	0.479202	5446.61	6104.77	6009.28	7218.86	6690.53	6578.23	7841.82	7040.95
gene-g1989|NADFUDRAFT_51827	856.202	-0.636323	0.404373	-1.57361	0.115578	0.47926	1573.52	1065.18	1129.8	400.052	624.645	776.42	554.95	725.059
gene-g1948|SPOG_04102	1237.23	-0.814237	0.517402	-1.5737	0.115557	0.47926	2603.06	1310.44	1566.1	830.296	276.21	1250.81	886.82	1174.13
STRG.1469|SPOG_04560	4111.73	0.142923	0.0907754	1.57447	0.11538	0.47926	4114.73	4109.87	3571.62	3838.23	4448.64	4460.72	3858.27	4491.71
gene-g3551|BDV25DRAFT_159620	4017.61	0.143959	0.0914675	1.57389	0.115514	0.47926	3579.92	3682.98	4239.09	3767.47	3832.78	4416.4	4228.61	4393.62
gene-g1443|BcDW1_8936	2558.01	-0.519455	0.329836	-1.57489	0.115283	0.47926	4461.73	3648.09	1586.93	2357.85	2507.36	1710.42	1993.42	2198.25
gene-g824|DM01DRAFT_1332619	1962.7	-0.49728	0.316014	-1.5736	0.115579	0.47926	3263.84	2700.92	1316.19	1909.68	2082.8	1238.5	1639.57	1550.13
gene-g11|SPAC869.01	136.571	-0.853676	0.542673	-1.57309	0.115697	0.479498	112.23	183.687	267.611	139.641	38.0643	78.791	134.067	138.473
gene-g3727|FLONG3_9056	14210.7	-0.115826	0.0736443	-1.57277	0.115772	0.479556	13451.6	15601.1	15700.6	14370.7	13317.6	14367	13238.6	13638.6
gene-g3304|SPOG_04671	5751.62	-0.142113	0.0904451	-1.57126	0.116122	0.480757	5439.74	6279.23	6664.25	5754.52	5712.57	5130.44	5446.2	5586.03
gene-g1080|SJAG_01359	5114.26	-0.417009	0.265619	-1.56995	0.116426	0.481763	8931.48	5355.66	4143.29	4962.91	5302.65	3438.9	4469.27	4309.96
STRG.3661|G7K_4673-t1	1360.62	0.405607	0.258487	1.56916	0.11661	0.482273	905.859	1445.89	1379.71	951.066	1788.05	1465.84	1094.51	1854
gene-g503|SJAG_04748	1415.4	-0.555348	0.354209	-1.56785	0.116915	0.482336	2845.84	1255.02	1661.9	975.598	1450.35	1012.79	1034.07	1087.59
STRG.4141|C7212DRAFT_200487	8711	-0.362985	0.231447	-1.56833	0.116804	0.482336	8483.7	9828.8	11092.9	9799.38	4570.65	9783.22	8098.97	8030.46
gene-g4361|sec5	780.707	-1.37483	0.876618	-1.56834	0.116802	0.482336	3364.62	663.942	107.253	371.746	563.157	220.779	532.971	421.188
STRG.2527|SJAG_03606	162.306	-0.54347	0.346647	-1.56779	0.11693	0.482336	130.554	148.797	198.886	291.547	117.121	133.781	137.364	140.396
gene-g1343|T551_01073	13347.1	-0.327679	0.208967	-1.56809	0.11686	0.482336	19450.2	16988.5	10953.3	12033.6	13820.3	10385.6	11319.9	11825
STRG.2009|PSEUBRA_SCAF18g04791	8002.7	0.152952	0.0976004	1.56713	0.117085	0.482725	6670.84	8330.57	7381.7	7931.21	7720.22	8678.5	8939.63	8368.95
STRG.3061|K493DRAFT_316688	608.668	-0.213628	0.136391	-1.5663	0.117279	0.482771	671.092	637.261	724.738	581.207	596.341	523.632	610.994	524.081
gene-g3333|C1645_662732	16246.1	-0.326836	0.208646	-1.56646	0.117241	0.482771	25072	19470.8	13757.5	14014.1	14917.3	12904.5	14595.7	15236.8
STRG.460|sfp1	19184.6	0.615288	0.392827	1.56631	0.117276	0.482771	7188.47	7958.06	22710.5	22760.5	25022.9	19182.3	24590.3	24063.5
gene-g1560|SPAC343.04c	332.514	-0.863985	0.552254	-1.56447	0.117707	0.482791	797.065	248.337	296.768	374.577	345.507	89.4606	243.958	264.444
STRG.1979|SPAC3H8.02	7950.51	0.202336	0.129345	1.56431	0.117745	0.482791	7863	8063.76	6099.87	7548.15	8209.2	7398.15	9377	9044.96
STRG.4204|cw10b	611.784	-0.227677	0.145438	-1.56545	0.117477	0.482791	603.524	659.837	764.307	611.4	548.517	513.783	627.478	565.43
STRG.212|set3	13498.9	0.129122	0.0825371	1.56441	0.117721	0.482791	11710.9	13208	13133.8	13528.2	13850.5	14557.5	12852.9	15149.3
gene-g2020|SOCG_02460	15567.1	0.12479	0.0797032	1.56569	0.117422	0.482791	13467.6	14585.2	15626.6	15895.5	15243.3	15874.7	17155.1	16688.9
gene-g1402|SOCG_04663	2565.93	0.329973	0.210869	1.56482	0.117625	0.482791	2922.57	2379.72	2207.53	1586.05	2980.73	2663.3	2497.82	3289.69
gene-g1972|NEOLI_003598	748.568	-0.977425	0.624874	-1.56419	0.117772	0.482791	1430.36	1092.89	189.515	1258.65	918.424	285.617	412.091	400.994
gene-g4506|Micbo1qcDRAFT_142620	4647.68	-0.0986315	0.0630422	-1.56453	0.117693	0.482791	5043.5	4869.25	4895.1	4420.38	4517.94	4537.87	4375.86	4521.52
gene-g3494|rtn1	806.129	-0.796479	0.50944	-1.56344	0.117949	0.483061	1802.56	1323.78	434.218	532.144	690.038	354.56	593.411	718.327
gene-g3858|BOTNAR_0106g00040	1822.28	-0.867799	0.555073	-1.5634	0.11796	0.483061	3699.02	2365.36	2515.76	837.844	2027.17	1893.45	654.95	584.663
STRG.1935|tah18	5700.57	-0.146755	0.0939683	-1.56175	0.118347	0.483451	5239.33	6595.29	5933.27	6191.37	5542.75	5211.7	5692.35	5198.5
gene-g1195|TRIVIDRAFT_192230	24581.8	-0.212536	0.136123	-1.56136	0.11844	0.483451	30981.3	24289.8	26240.5	24047.4	23376.4	26500	19014.4	22204.7
STRG.1882|SJAG_00745	121.174	0.381751	0.244528	1.56118	0.118482	0.483451	117.956	104.671	99.9638	98.1259	143.473	106.696	157.144	141.358
gene-g3984	1560.64	0.425264	0.272328	1.56159	0.118385	0.483451	1694.91	1128.8	1358.88	1147.32	2241.89	2238.98	1185.72	1488.58
gene-g3517|SJAG_00702	670.832	-0.697149	0.446255	-1.56222	0.118236	0.483451	1228.81	998.478	374.864	717.074	640.261	268.382	509.894	628.897
STRG.834|SOCG_00085	2506.15	0.329061	0.21068	1.5619	0.118312	0.483451	1939.98	2661.92	1647.32	2636.19	2449.78	2458.94	3315.41	2939.66
STRG.2383|car2	2355.63	-0.322423	0.206347	-1.56252	0.118164	0.483451	2934.02	2508	2571.99	2457.86	2586.42	2133.1	1396.71	2256.91
gene-g1655|PV08_03145	418.238	-0.317458	0.203385	-1.56087	0.118554	0.483496	435.179	529.511	439.424	451.945	482.148	333.22	349.453	325.026
gene-g2943|ASPACDRAFT_113588	2874.26	-0.367931	0.23599	-1.5591	0.118974	0.484943	3678.41	3242.74	2856.26	3177.77	2863.61	2712.54	2962.66	1500.12
gene-g3771|SPOG_01293	3322.46	-0.180232	0.115618	-1.55885	0.119031	0.484943	2976.4	4015.46	3636.18	3490.07	3253.03	2955.48	3014.31	3238.72
gene-g1705|SOCG_02253	1457.06	-0.598504	0.38427	-1.55751	0.119349	0.485987	3071.45	1722.96	1341.18	885.02	1240.51	1169.55	890.117	1335.69
gene-g527|C1645_708172	19432.7	0.128414	0.0824683	1.55713	0.119439	0.486101	17149.5	19056.3	18753.6	19314.8	18646.6	22324.1	19347.4	20869
gene-g2431|TRICI_002665	895.976	-0.506164	0.325206	-1.55644	0.119603	0.486521	1491.06	1145.22	571.668	998.242	905.735	610.63	807.699	637.552
gene-g3104	45.6616	0.617265	0.396812	1.55556	0.119813	0.487124	42.3727	34.8903	31.2387	35.8537	65.3925	54.9896	35.1651	65.3899
gene-g2185|PACBIOSEQ_LOCUS2004	2727.66	-0.173829	0.111803	-1.55478	0.12	0.487633	2643.14	2805.59	3387.32	2731.49	2522.98	2751.12	2542.88	2436.74
STRG.2738|SPBP4H10.18c	3244.28	0.304567	0.196134	1.55285	0.120459	0.487997	3259.26	2587.01	2248.14	3517.44	4251.49	2939.07	3781.35	3370.47
gene-g3086|BN980_GECA02s00989g	20910.1	0.596276	0.383791	1.55365	0.120268	0.487997	11259.7	7879.05	29993.3	17465.5	24372.9	27735.3	30209	18365.9
gene-g4427|D6D10_00544	3170.26	0.206946	0.133231	1.55329	0.120353	0.487997	2984.41	3255.06	2550.12	2982.46	3701.02	2853.71	3718.71	3316.61
STRG.2088|ncs1	2308.73	0.214105	0.137864	1.55301	0.12042	0.487997	2005.26	2073.92	2010.73	2459.75	2847.02	2220.92	2639.58	2212.68
gene-g2277|ppr7	129.129	0.334054	0.215028	1.55354	0.120295	0.487997	100.778	121.09	106.212	128.318	145.425	127.215	154.946	149.051
gene-g4509|SJAG_02657	464.49	-0.982349	0.632186	-1.55389	0.12021	0.487997	890.972	528.485	660.178	387.786	630.501	394.776	116.484	106.739
gene-g939|SJAG_03628	6667.98	1.41846	0.913662	1.5525	0.120542	0.488085	1330.73	7109.41	703.912	5379	5442.22	4093.85	23234.3	6050.49
gene-g1576|CANTADRAFT_87635	572.497	-0.491984	0.317071	-1.55165	0.120746	0.48866	831.421	683.439	473.787	687.825	658.805	293.004	459.344	492.348
gene-g412|SPOG_01847	53659	0.162936	0.105052	1.55101	0.1209	0.488785	50468.2	45481.5	56064.1	50516	57134.5	64533.1	54485.1	50589.7
STRG.3513|GSTUAT00004152001	2142.3	-0.267656	0.172548	-1.5512	0.120854	0.488785	1925.09	2044.16	2529.29	2862.63	1973.49	1771.98	1806.61	2225.18
gene-g394|SPOG_01184	920.871	-0.640059	0.413206	-1.54901	0.12138	0.490473	1197.89	1492.07	1145.42	651.971	660.757	375.899	642.862	1200.1
gene-g357|SPOG_01075	2274.44	-0.319989	0.206711	-1.548	0.121622	0.490589	2603.06	2414.61	3060.35	2025.73	1812.45	2678.89	1725.29	1875.15
STRG.4132|SOCG_02918	6729.79	-0.175902	0.113591	-1.54856	0.121488	0.490589	6342.16	7115.57	7764.9	7333.97	5614.97	5888.81	7095.66	6682.27
gene-g3898|T552_01784	1018.14	-0.420179	0.271458	-1.54786	0.121656	0.490589	1400.59	1084.68	852.816	1322.81	801.303	585.187	1081.33	1016.43
STRG.4301|CALCODRAFT_472172	8124.8	0.0988182	0.0638396	1.54791	0.121643	0.490589	7506.84	7495.25	8355.31	8029.34	8647.43	8689.99	8203.36	8070.85
STRG.2444|SPOG_03043	13443.7	-0.207983	0.134466	-1.54674	0.121927	0.491429	13315.3	14485.6	17714.4	12128.9	13060	12827.3	12702.3	11315.3
STRG.1835|SPOG_00691	3421.54	0.214193	0.138563	1.54581	0.12215	0.492081	2557.25	3292	3452.92	3369.3	3155.43	3899.33	3750.58	3895.51
gene-g396|zds1	1349.12	-0.545618	0.353079	-1.54531	0.12227	0.492313	2345.39	1697.31	859.064	1503.02	1412.28	705.015	1181.33	1089.51
gene-g2810|clr1	11590.3	0.126622	0.0819752	1.54464	0.122434	0.492339	10164.9	10678.5	11483.3	11998.7	11742.4	11501.8	13099	12053.9
gene-g2685|Ecym_8018	286.592	-0.417934	0.270523	-1.54491	0.122368	0.492339	413.42	307.855	287.396	302.869	305.491	262.637	242.859	170.206
gene-g282	2552.56	0.121189	0.0784638	1.54452	0.122463	0.492339	2378.6	2267.87	2637.59	2497.49	2518.1	2724.86	2689.03	2706.95
gene-g4938|Cd36_82570	11359.5	0.363203	0.235204	1.54421	0.122538	0.492391	11880.4	8324.41	6571.58	12972.4	13053.1	14994.1	10616.6	12463.5
gene-g55	8497.69	-0.137454	0.0890652	-1.54329	0.12276	0.492803	8512.33	9267.48	9386.18	8444.49	7454.75	9010.9	7645.12	8260.28
STRG.3362|SPOG_04334	18171.6	0.134415	0.0870975	1.54327	0.122765	0.492803	15389.3	17844.3	19026.4	17040.9	19543.6	17653.3	19902.4	18972.7
gene-g1424	7868.98	0.131756	0.0854312	1.54225	0.123012	0.493128	6606.7	7863.66	7501.45	8067.08	7950.56	8699.02	8047.32	8216.05
gene-g4946|G195_003976	103.094	0.881339	0.571494	1.54217	0.123033	0.493128	79.0193	29.7594	122.872	58.4981	171.777	88.6399	185.716	88.4687
gene-g3531|RhiirA4_528546	1463.73	-0.278068	0.180302	-1.54223	0.123017	0.493128	1866.69	1627.53	1280.79	1642.67	1370.32	1185.15	1146.16	1590.51
STRG.2663|MBM_09692	7874.27	0.440517	0.285828	1.5412	0.123269	0.493824	5620.68	5620.41	5841.63	9641.81	6619.29	6526.52	11974.8	11149
STRG.1747|TI39_contig311g00001	12804.2	0.11746	0.076257	1.54031	0.123484	0.494434	10966.5	12082.3	12930.7	13151.7	12939.9	13236.9	13371.5	13754
STRG.2360|MRI1	2447.15	-0.151447	0.0983516	-1.53985	0.123597	0.494637	2345.39	2809.69	2692.78	2454.09	2428.31	2415.44	2304.41	2127.1
STRG.4189|K504DRAFT_448814	13949	0.212182	0.137999	1.53756	0.124155	0.495999	12560.6	13838.1	14826.9	10475.9	15980.2	16576.5	13361.6	13972.3
STRG.2373|SPBC21C3.19	2210.66	0.373061	0.242778	1.53664	0.124383	0.495999	2270.95	1429.48	2117.98	1887.98	1821.23	3395.4	2427.49	2334.8
STRG.1345|SOCG_04654	1148.47	0.273473	0.177871	1.53748	0.124175	0.495999	1045.57	1121.62	931.954	1060.51	1624.08	1091.58	1098.91	1213.56
gene-g1488|FOXG_03711	93.8177	-0.876381	0.570409	-1.53641	0.124438	0.495999	108.795	87.2257	89.5509	200.026	60.5125	26.2637	71.4291	106.739
gene-g4137|cw9	2647.37	-0.280779	0.182729	-1.53659	0.124394	0.495999	3646.34	3189.38	2498.05	2283.31	2676.21	2201.22	2419.8	2264.61
STRG.3984|cw9	2338.1	-0.246025	0.160064	-1.53705	0.124282	0.495999	3145.89	2578.8	2147.14	2276.71	2441.97	2081.4	2053.86	1979.01
gene-g2668|SPBC17D11.08	348.803	-0.567169	0.368781	-1.53795	0.12406	0.495999	715.755	312.986	347.791	289.66	307.443	260.174	314.288	242.327
STRG.2339|KO01_05069	13798.1	0.169329	0.110174	1.53693	0.124311	0.495999	12081.9	12346	14566.6	12961.1	15172	13392.8	16613.3	13251.1
gene-g4150|TAPDE_003439	550.415	-0.638582	0.41587	-1.53553	0.124654	0.496358	979.153	828.131	445.672	428.357	529.972	306.957	287.914	597.164
STRG.3182|mug80	310.703	-3.15538	2.05471	-1.53568	0.124617	0.496358	383.645	585.952	813.247	451.945	250.834	0	0	0
gene-g1739|TAPDE_003946	24073.1	-0.429779	0.280143	-1.53414	0.124994	0.497235	39350.5	30732.2	24131.9	16316.3	25577.3	18685.8	15391.3	22399.9
gene-g3330|SAPIO_CDS9718	5157.9	-0.890642	0.580554	-1.53412	0.124999	0.497235	4806.44	10235.2	10183.8	1579.45	3437.5	1749	6557.2	2714.64
STRG.3193|SPOG_04694	22731.2	0.25035	0.16325	1.53353	0.125145	0.497563	23260.3	14481.5	23394.7	21918.9	25334.2	23135.8	25072.7	25251.1
gene-g2327|SPAPADRAFT_59478	10812	0.154695	0.100909	1.53301	0.125273	0.497665	11697.2	10083.3	9756.88	9396.5	11417.3	12116.6	10232	11796.1
gene-g2354|NEOLI_004973	268.618	0.428853	0.279832	1.53254	0.12539	0.497665	177.507	261.677	180.143	296.265	317.203	284.797	258.244	373.107
STRG.3628|ACN38_g3996	46167.9	0.134703	0.0879021	1.53242	0.125418	0.497665	42094.4	41690.8	50343.2	41928.1	44921.7	48156.9	49507	50701.2
gene-g2366|T551_02421	1459.5	-0.543977	0.354982	-1.53241	0.125422	0.497665	3041.67	1513.62	1214.14	1156.75	1509.88	1153.14	1031.88	1054.89
gene-g946|T552_02335	2505.41	-0.184365	0.120422	-1.53099	0.125772	0.497809	2274.38	2798.41	2826.06	2762.62	2156.98	2613.23	2191.23	2420.39
gene-g4526|SPOG_03254	9204.07	-0.209107	0.136508	-1.53183	0.125565	0.497809	10135.1	9731.31	11798.9	7815.16	7956.42	8916.52	8796.77	8482.42
[truncated: 7,922 more rows]
